# Supplementary material for: DIRS and Ngaro Retrotransposons in Fungi
Source: PLoS One. 2013 Sep 25;8(9):e76319. doi: 10.1371/journal.pone.0076319 (PMC3783388; doi:10.1371/journal.pone.0076319)
Supplement: File S1 — List of fungal genomes used in this study. (XLS) [file pone.0076319.s003.xls]

## Sheet:  
Species	Strain	Sequencing Consortium
Agaricus bisporus var bisporus	H97	JGI
Agaricus bisporus var. burnettii	JB137-S8	JGI
Acremonium alcalophilum	JCM 7366	JGI
Alternaria brassicicola	ATCC 96836	JGI
Arthroderma benhamiae	cbs 112371	BROAD
Aspergillus aculeatus	ATCC 16872	JGI
Aspergillus carbonarius	ITEM 5010	JGI
Aspergillus clavatus	NRRL 1	BROAD
Aspergillus flavus	NRRL3357	BROAD
Aspergillus fumigatus	A1163	BROAD
Aspergillus nidulans	fgsc a4	BROAD
Aspergillus niger	ATCC_1015	BROAD
Aspergillus niger	CBS_513.88	JGI
Aspergillus oryzae	RIB40	BROAD
Aspergillus terreus	NIH2624	BROAD
Aspergillus nidulans	from AspGD	JGI
Auricularia delicata	TFB-10046 SS5	JGI
Batrachochytrium dendrobatidis	JAM81	JGI
Batrachochytrium dendrobatidis	JEL423	BROAD
Baudoinia compniacensis	UAMH 10762	JGI
Bjerkandera adusta	HHB-12826-SP SB-22	JGI
Blastomyces dermatitidis	atcc 18188	BROAD
Blastomyces dermatitidis	atcc 26199	BROAD
Blastomyces dermatitidis	er-3	BROAD
Blastomyces dermatitidis	slh14081	BROAD
Botryobasidium botryosum	FD-172 SS1	JGI
Botrytis cinerea	B05.10	BROAD
Candida caseinolytica	NRRL Y-17796	JGI
Candida albicans	wo-1	BROAD
Candida guilliermondii	ATCC_6260	BROAD
Candida lusitaniae	ATCC 42720	BROAD
Candida tropicalis	MYA-3404	BROAD
Candida tenuis	NRRL Y-1498	JGI
Ceriporiopsis subvermispora	B	JGI
Chaetomium globosum	CBS 148.51	BROAD
Coccidioides immitis	h538.4	BROAD
Coccidioides immitis	rmscc 2394	BROAD
Coccidioides immitis	rmscc 3703	BROAD
Coccidioides immitis	rs	BROAD
Coccidioides posadasii	rmscc 3488	BROAD
Coccidioides posadasii	c735	BROAD
Coccidioides posadasii	Cpa 0001	BROAD
Coccidioides posadasii	Cpa 0020	BROAD
Coccidioides posadasii	Cpa 0066	BROAD
Coccidioides posadasii	Rmscc 1037	BROAD
Coccidioides posadasii	rmscc 1038	BROAD
Coccidioides posadasii	rmscc 2133	BROAD
Coccidioides posadasii	rmscc 3700	BROAD
Coccidioides posadasii	Silveira 2	BROAD
Coccidioides posadasii	str. silveira	BROAD
Cochliobolus heterostrophus	C4	JGI
Cochliobolus heterostrophus	C5	JGI
Cochliobolus sativus	ND90Pr	JGI
Coemansia reversa	NRRL 1564	JGI
Colletotrichum graminicola	m1.001	BROAD
Colletotrichum higginsianum	imi 349063	BROAD
Coniophora puteana	RWD-64-598 SS2	JGI
Coprinopsis cinerea	7#130	BROAD
Cryphonectria parasitica	EP155	JGI
Cryptococcus gattii	r265	BROAD
Cryptococcus gattii	wm276	BROAD
Cryptococcus neoformans var. grubii	h99	BROAD
Dacryopinax sp.	DJM-731 SS1	JGI
Dichomitus squalens	LYAD-421 SS1	JGI
Dothistroma septosporum	NZE10	JGI
Fomitiporia mediterranea	MF3/22	JGI
Fomitopsis pinicola	FP-58527 SS1	JGI
Fusarium graminearum	ph-1	BROAD
Fusarium oxysporum	cl57	BROAD
Fusarium oxysporum	Cotton	BROAD
Fusarium oxysporum	fo47	BROAD
Fusarium oxysporum	fosc 3-a	BROAD
Fusarium oxysporum f. sp. lycopersici	4287	BROAD
Fusarium oxysporum f. sp. melonis	26406	BROAD
Fusarium oxysporum	hdv247	BROAD
Fusarium oxysporum	ii5	BROAD
Fusarium oxysporum	mn25	BROAD
Fusarium oxysporum	phw808	BROAD
Fusarium oxysporum	phw815	BROAD
Fusarium verticillioides	7600	BROAD
Gaeumannomyces graminis var. Tritici	r3-111a-1	BROAD
Ganoderma sp.	10597 SS1	JGI
Gloeophyllum trabeum	ATCC 11539	JGI
Gymnopus luxurians	FD-317 MI	JGI
Hansenula polymorpha	NCYC 495 leu1.1	JGI
Heterobasidion annosum	TC 32-1	JGI
Histoplasma capsulatum	g186ar	BROAD
Histoplasma capsulatum	h143	BROAD
Histoplasma capsulatum	h88	BROAD
Histoplasma capsulatum	nam1	BROAD
Histoplasma capsulatus	g217b	BROAD
Hypholoma sublateritium	FD-334 SS-4	JGI
Hysterium pulicare	CBS 123377	JGI
Jaapia argillacea	MUCL 33604	JGI
Laccaria bicolor	S238N-H82	JGI
Leptosphaeria maculans	JN3	JGI
Lodderomyces elongisporus	NRRL YB-4239	BROAD
Magnaporthe oryzae	70-15 8	BROAD
Magnaporthe poae	atcc 64411	BROAD
Malassezia globosa	CBS 7966	JGI
Melampsora laricis-populina	98AG31	JGI
Microsporum canis	cbs 113480	BROAD
Microsporum gypseum	cbs 118893	BROAD
Mucor circinelloides	CBS277.49	JGI
Mycosphaerella fijiensis	CIRAD86	JGI
Mycosphaerella graminicola	IPO323	JGI
Nadsonia fulvescens var. elongata	DSM 6958	JGI
Nectria haematococca	MpVI 77-13-4	JGI
Neosartorya fischeri	NRRL 181	BROAD
Neurospora crassa	or74a	BROAD
Neurospora discreta	FGSC 8579 mat A	JGI
Neurospora tetrasperma	FGSC 2509 mat a	JGI
Neurospora tetrasperma	FGSC 2508 mat A	JGI
Oidiodendron maius	Zn	JGI
Pachysolen tannophilus	NRRL Y-2460 v1.2	JGI
Paracoccidioides brasiliensis	pb01	BROAD
Paracoccidioides brasiliensis	pb03	BROAD
Paracoccidioides brasiliensis	pb18	BROAD
Paxillus involutus	ATCC 200175	JGI
Phanerochaete carnosa	HHB-10118-Sp	JGI
Phaeosphaeria nodorum	SN15	BROAD
Phanerochaete chrysosporium	RP-78	JGI
Phlebia brevispora	HHB-7030 SS6	JGI
Phlebiopsis gigantea	11061_1 CR5-6	JGI
Phycomyces blakesleeanus	NRRL1555	JGI
Pichia membranifaciens	NRRL Y-2026	JGI
Pichia stipitis	CBS 6054	JGI
Pleurotus ostreatus	PC15	JGI
Pleurotus ostreatus	PC9	JGI
Postia placenta	MAD-698	JGI
Puccinia graminis f. sp. Tritici	CRL 75-36-700-3	JGI
Puccinia triticina	1-1 BBBD Race 1	BROAD
Punctularia strigosozonata	HHB-11173 SS5	JGI
Pyrenophora tritici-repentis	Pt-1C-BFP (Race 1)	BROAD
Pyrenophora teres f. teres	0-1	JGI
Rhizopus oryzae	RA 99-880	BROAD
Rhodotorula graminis	WP1	JGI
Rhytidhysteron rufulum	CBS 306.38	JGI
Saccharomyces cerevisiae	S288C	JGI
Saccharomyces cerevisiae	rm11-1a	BROAD
Saitoella complicata	NRRL Y-17804	JGI
Schizophyllum commune	H4-8	JGI
Schizosaccharomyces cryophilus	oy26	BROAD
Schizosaccharomyces japonicus	yfs275	BROAD
Schizosaccharomyces octosporus	yFS286	BROAD
Schizosaccharomyces pombe	972h-	BROAD
Sclerotinia sclerotiorum	1980 UF-70	BROAD
Septoria musiva	SO2202	JGI
Septoria populicola	P02.02b	JGI
Serpula lacrymans	S7.9	JGI
Serpula lacrymans	S7.3	JGI
Setosphaeria turcica	Et28A	JGI
Spathaspora passalidarum	NRRL Y-27907	JGI
Sporobolomyces roseus	IAM 13481	JGI
Sporotrichum thermophile	ATCC 42464	JGI
Stereum hirsutum	FP-91666 SS1	JGI
Thielavia terrestris	NRRL 8126	JGI
Trametes versicolor	FP-101664 SS1	JGI
Tremella mesenterica	DSM 1558	JGI
Trichoderma atroviride	IMI 206040	JGI
Trichoderma reesei	QM6a	JGI
Trichoderma virens	Gv29-8	JGI
Trichophyton equinum	cbs127.97	BROAD
Trichophyton rubrum	cbs 118892	BROAD
Trichophyton tonsurans	CBS 112818	BROAD
Trichophyton verrucosum	HKI 0517	BROAD
Trichoderma reesei	RUT C-30	JGI
Uncinocarpus reesii	1704	BROAD
Ustilago maydis	521	BROAD
Verticillium albo-atrum	vams.102	BROAD
Verticillium dahliae	Vdls.17	BROAD
Wallemia sebi	CBS 633.66	JGI
Wickerhamomyces anomalus	NRRL Y-366	JGI
Wolfiporia cocos	MD-104 SS10	JGI
Allomyces macrogynus	ATCC 38327	BROAD
Mortierella verticillata	NRRL 6337	BROAD
Spizellomyces punctatus	DAOM BR117	BROAD
