# Supplementary material for: DIRS and Ngaro Retrotransposons in Fungi
Source: PLoS One. 2013 Sep 25;8(9):e76319. doi: 10.1371/journal.pone.0076319 (PMC3783388; doi:10.1371/journal.pone.0076319)
Supplement: File S2 — YR retrotransposons identified in this study. Genomic coordinates of all 2241 YR retrotransposons identified in 42 fungal genomes are provided. (XLS) [file pone.0076319.s004.xls]

## Sheet: Supplementary_File_1
Organism	Supercontig	Start	Stop	Element Id
Agaricus bisporus var bisporus H97	Ab97_sca_6	2067912	2069463	19178479
Agaricus bisporus var bisporus H97	Ab97_sca_6	126037	131296	19178349
Agaricus bisporus var bisporus H97	Ab97_sca_8	1826077	1830549	18842873
Agaricus bisporus var bisporus H97	Ab97_sca_3	896005	896428	18748754
Agaricus bisporus var bisporus H97	Ab97_sca_1	2975538	2976101	19095598
Agaricus bisporus var bisporus H97	Ab97_sca_3	2325271	2329043	18748921
Agaricus bisporus var bisporus H97	Ab97_sca_26	4081	4279	18925863
Agaricus bisporus var bisporus H97	Ab97_sca_3	149880	153539	18748731
Agaricus bisporus var bisporus H97	Ab97_sca_3	374779	378787	18748743
Agaricus bisporus var bisporus H97	Ab97_sca_5	1058317	1059312	19178301
Agaricus bisporus var bisporus H97	Ab97_sca_9	1314959	1318259	19348884
Agaricus bisporus var bisporus H97	Ab97_sca_8	378397	380925	18842797
Agaricus bisporus var bisporus H97	Ab97_sca_14	267997	270561	19010231
Agaricus bisporus var bisporus H97	Ab97_sca_2	687886	694773	19010283
Agaricus bisporus var bisporus H97	Ab97_sca_2	686485	691562	19010284
Agaricus bisporus var bisporus H97	Ab97_sca_9	1508025	1513759	19348908
Agaricus bisporus var bisporus H97	Ab97_sca_1	1360805	1366539	19095571
Agaricus bisporus var bisporus H97	Ab97_sca_8	376831	381171	18842800
Agaricus bisporus var bisporus H97	Ab97_sca_8	1127720	1133155	18842860
Agaricus bisporus var bisporus H97	Ab97_sca_8	1127579	1135239	18842862
Agaricus bisporus var bisporus H97	Ab97_sca_8	1126363	1135239	18842861
Agaricus bisporus var bisporus H97	Ab97_sca_8	376829	380924	18842799
Agaricus bisporus var bisporus H97	Ab97_sca_18	13028	15567	18925854
Agaricus bisporus var bisporus H97	Ab97_sca_2	2945394	2949849	19010446
Agaricus bisporus var bisporus H97	Ab97_sca_10	1070657	1073240	19263696
Agaricus bisporus var bisporus H97	Ab97_sca_5	207653	210574	19178225
Agaricus bisporus var bisporus H97	Ab97_sca_14	267959	273498	19010228
Agaricus bisporus var bisporus H97	Ab97_sca_5	1054851	1061677	19178302
Agaricus bisporus var. burnettii JB137-S8	AbS8_sca_1	2067398	2070435	19236740
Agaricus bisporus var. burnettii JB137-S8	AbS8_sca_478	335	2040	18809817
Agaricus bisporus var. burnettii JB137-S8	AbS8_sca_13	361730	366152	18898266
Agaricus bisporus var. burnettii JB137-S8	AbS8_sca_90	2359	6505	18637471
Agaricus bisporus var. burnettii JB137-S8	AbS8_sca_9	140354	141882	18637427
Agaricus bisporus var. burnettii JB137-S8	AbS8_sca_1	1104914	1106429	19236721
Agaricus bisporus var. burnettii JB137-S8	AbS8_sca_205	1	3222	19067973
Agaricus bisporus var. burnettii JB137-S8	AbS8_sca_32	89850	90396	18984138
Agaricus bisporus var. burnettii JB137-S8	AbS8_sca_1199	344	835	18983937
Agaricus bisporus var. burnettii JB137-S8	AbS8_sca_32	2257	4256	18984126
Agaricus bisporus var. burnettii JB137-S8	AbS8_sca_21	20625	24743	19322825
Agaricus bisporus var. burnettii JB137-S8	AbS8_sca_32	869	2704	18984125
Agaricus bisporus var. burnettii JB137-S8	AbS8_sca_12	28818	37715	19236797
Agaricus bisporus var. burnettii JB137-S8	AbS8_sca_12	29976	35539	19236798
Agaricus bisporus var. burnettii JB137-S8	AbS8_sca_15	303228	308104	19236873
Agaricus bisporus var. burnettii JB137-S8	AbS8_sca_32	86547	91888	18984136
Agaricus bisporus var. burnettii JB137-S8	AbS8_sca_1	1010536	1015595	19236711
Agaricus bisporus var. burnettii JB137-S8	AbS8_sca_1	1010086	1015595	19236712
Agaricus bisporus var. burnettii JB137-S8	AbS8_sca_7	986054	988621	18898700
Agaricus bisporus var. burnettii JB137-S8	AbS8_sca_12	30099	35647	19236796
Agaricus bisporus var. burnettii JB137-S8	AbS8_sca_15	300442	304871	19236874
Agaricus bisporus var. burnettii JB137-S8	AbS8_sca_5	299404	302973	19323016
Agaricus bisporus var. burnettii JB137-S8	AbS8_sca_5	300102	302608	19323015
Agaricus bisporus var. burnettii JB137-S8	AbS8_sca_22	259291	264579	18809602
Agaricus bisporus var. burnettii JB137-S8	AbS8_sca_18	30418	31804	18984051
Agaricus bisporus var. burnettii JB137-S8	AbS8_sca_9	435101	439495	18637441
Agaricus bisporus var. burnettii JB137-S8	AbS8_sca_6	1256937	1261194	18898620
Agaricus bisporus var. burnettii JB137-S8	AbS8_sca_22	258650	260718	18809600
Allomyces macrogynus ATCC 38327	Allo_sup3.1	54105	58001	19125309
Allomyces macrogynus ATCC 38327	Allo_sup3.12	1352138	1353829	19125490
Allomyces macrogynus ATCC 38327	Allo_sup3.8	1071132	1073018	19207597
Allomyces macrogynus ATCC 38327	Allo_sup3.1	1211035	1213460	20154803
Allomyces macrogynus ATCC 38327	Allo_sup3.40	354875	359346	18870320
Allomyces macrogynus ATCC 38327	Allo_sup3.9	1347	3241	19040143
Allomyces macrogynus ATCC 38327	Allo_sup3.9	6467	8571	19040149
Allomyces macrogynus ATCC 38327	Allo_sup3.30	278456	283292	19294711
Allomyces macrogynus ATCC 38327	Allo_sup3.36	84981	86842	19294870
Allomyces macrogynus ATCC 38327	Allo_sup3.34	604160	607538	19125583
Allomyces macrogynus ATCC 38327	Allo_sup3.1	345802	348226	20154804
Allomyces macrogynus ATCC 38327	Allo_sup3.39	103907	105098	19039863
Allomyces macrogynus ATCC 38327	Allo_sup3.35	419154	421473	19294798
Allomyces macrogynus ATCC 38327	Allo_sup3.48	71983	75305	19294991
Allomyces macrogynus ATCC 38327	Allo_sup3.5	1595961	1596691	19125764
Allomyces macrogynus ATCC 38327	Allo_sup3.32	579375	579774	19125544
Allomyces macrogynus ATCC 38327	Allo_sup3.16	656680	657274	18953938
Allomyces macrogynus ATCC 38327	Allo_sup3.20	868966	870117	19378626
Allomyces macrogynus ATCC 38327	Allo_sup3.20	925787	923362	20154812
Allomyces macrogynus ATCC 38327	Allo_sup3.19	357467	359733	20154811
Allomyces macrogynus ATCC 38327	Allo_sup3.16	630347	632323	20154810
Allomyces macrogynus ATCC 38327	Allo_sup3.15	393640	396064	20154809
Allomyces macrogynus ATCC 38327	Allo_sup3.11	420832	418407	20154808
Allomyces macrogynus ATCC 38327	Allo_sup3.6	14373	16786	20154807
Allomyces macrogynus ATCC 38327	Allo_sup3.6	278356	275947	20154806
Allomyces macrogynus ATCC 38327	Allo_sup3.5	1235616	1233191	20154805
Allomyces macrogynus ATCC 38327	Allo_sup3.35	123683	121258	20154801
Allomyces macrogynus ATCC 38327	Allo_sup3.1	278676	284144	19125339
Allomyces macrogynus ATCC 38327	Allo_sup3.35	311852	313975	19294789
Allomyces macrogynus ATCC 38327	Allo_sup3.36	86378	86902	19294871
Allomyces macrogynus ATCC 38327	Allo_sup3.31	148646	150001	19378757
Allomyces macrogynus ATCC 38327	Allo_sup3.15	111712	113892	18782408
Allomyces macrogynus ATCC 38327	Allo_sup3.29	31918	37282	19294570
Allomyces macrogynus ATCC 38327	Allo_sup3.24	712868	716364	18782574
Allomyces macrogynus ATCC 38327	Allo_sup3.42	125716	128176	19294977
Allomyces macrogynus ATCC 38327	Allo_sup3.20	936531	937601	19378642
Allomyces macrogynus ATCC 38327	Allo_sup3.9	777722	779633	19040200
Allomyces macrogynus ATCC 38327	Allo_sup3.51	120719	123144	20154802
Auricularia delicata TFB-10046 SS5	Auri_sca_34	281588	285542	19119739
Auricularia delicata TFB-10046 SS5	Auri_sca_2	1710919	1714869	18947448
Auricularia delicata TFB-10046 SS5	Auri_sca_550	1247	2425	18947523
Auricularia delicata TFB-10046 SS5	Auri_sca_329	1409	3198	19200598
Auricularia delicata TFB-10046 SS5	Auri_sca_92	48498	53672	18776633
Auricularia delicata TFB-10046 SS5	Auri_sca_1	226401	231777	19371989
Auricularia delicata TFB-10046 SS5	Auri_sca_86	175176	176138	19288837
Auricularia delicata TFB-10046 SS5	Auri_sca_67	315653	316922	18947558
Auricularia delicata TFB-10046 SS5	Auri_sca_274	7826	9116	19033820
Auricularia delicata TFB-10046 SS5	Auri_sca_53	36188	36988	19033857
Auricularia delicata TFB-10046 SS5	Auri_sca_87	213249	213461	18864506
Auricularia delicata TFB-10046 SS5	Auri_sca_87	101462	105252	18864504
Auricularia delicata TFB-10046 SS5	Auri_sca_468	4536	5645	18776454
Auricularia delicata TFB-10046 SS5	Auri_sca_4	1174369	1174588	18864367
Auricularia delicata TFB-10046 SS5	Auri_sca_72	59455	60519	19372314
Auricularia delicata TFB-10046 SS5	Auri_sca_477	2145	3451	19288693
Auricularia delicata TFB-10046 SS5	Auri_sca_36	307377	307589	19288660
Auricularia delicata TFB-10046 SS5	Auri_sca_440	1742	2228	18864417
Auricularia delicata TFB-10046 SS5	Auri_sca_194	3318	4445	19119671
Auricularia delicata TFB-10046 SS5	Auri_sca_110	141490	142551	19372069
Auricularia delicata TFB-10046 SS5	Auri_sca_2	1179165	1185589	18947432
Auricularia delicata TFB-10046 SS5	Auri_sca_2	1179436	1181726	18947433
Auricularia delicata TFB-10046 SS5	Auri_sca_694	235	4250	18947568
Auricularia delicata TFB-10046 SS5	Auri_sca_63	187746	190624	18776490
Auricularia delicata TFB-10046 SS5	Auri_sca_79	108155	111494	18947591
Auricularia delicata TFB-10046 SS5	Auri_sca_259	4290	5888	18864280
Auricularia delicata TFB-10046 SS5	Auri_sca_79	101841	102649	18947587
Auricularia delicata TFB-10046 SS5	Auri_sca_5	468305	471686	19119832
Auricularia delicata TFB-10046 SS5	Auri_sca_5	469092	471253	19119831
Auricularia delicata TFB-10046 SS5	Auri_sca_486	3840	6107	18947499
Auricularia delicata TFB-10046 SS5	Auri_sca_57	227044	232136	19033890
Auricularia delicata TFB-10046 SS5	Auri_sca_94	16084	22631	18776645
Auricularia delicata TFB-10046 SS5	Auri_sca_94	16805	21856	18776644
Auricularia delicata TFB-10046 SS5	Auri_sca_70	41972	45788	18776515
Auricularia delicata TFB-10046 SS5	Auri_sca_202	40610	41613	18864271
Auricularia delicata TFB-10046 SS5	Auri_sca_45	1441	3959	19200671
Auricularia delicata TFB-10046 SS5	Auri_sca_421	3616	7178	19288665
Auricularia delicata TFB-10046 SS5	Auri_sca_46	370525	374153	19288684
Auricularia delicata TFB-10046 SS5	Auri_sca_30	606278	610671	19288613
Auricularia delicata TFB-10046 SS5	Auri_sca_189	12175	16299	19288465
Auricularia delicata TFB-10046 SS5	Auri_sca_194	943	3697	19119670
Auricularia delicata TFB-10046 SS5	Auri_sca_9	998339	1000844	18776622
Auricularia delicata TFB-10046 SS5	Auri_sca_45	3500	4695	19200673
Auricularia delicata TFB-10046 SS5	Auri_sca_47	242845	244369	19119815
Auricularia delicata TFB-10046 SS5	Auri_sca_28	87068	89600	18864288
Auricularia delicata TFB-10046 SS5	Auri_sca_233	1846	6138	19200534
Auricularia delicata TFB-10046 SS5	Auri_sca_49	338117	343906	18947502
Auricularia delicata TFB-10046 SS5	Auri_sca_53	365698	368439	19033878
Auricularia delicata TFB-10046 SS5	Auri_sca_138	24189	24573	18947242
Auricularia delicata TFB-10046 SS5	Auri_sca_1	228049	229650	19371988
Auricularia delicata TFB-10046 SS5	Auri_sca_40	514836	517526	19119778
Auricularia delicata TFB-10046 SS5	Auri_sca_30	453283	455930	19288597
Auricularia delicata TFB-10046 SS5	Auri_sca_27	154191	155387	19288558
Auricularia delicata TFB-10046 SS5	Auri_sca_46	442806	444610	19288687
Auricularia delicata TFB-10046 SS5	Auri_sca_34	280914	284996	19119740
Auricularia delicata TFB-10046 SS5	Auri_sca_24	180952	184704	18776373
Auricularia delicata TFB-10046 SS5	Auri_sca_24	181594	184391	18776372
Auricularia delicata TFB-10046 SS5	Auri_sca_112	92623	97281	18776276
Auricularia delicata TFB-10046 SS5	Auri_sca_63	187000	192500	18776489
Auricularia delicata TFB-10046 SS5	Auri_sca_86	124142	129041	19288835
Auricularia delicata TFB-10046 SS5	Auri_sca_53	8942	14361	19033849
Auricularia delicata TFB-10046 SS5	Auri_sca_233	3007	5475	19200533
Auricularia delicata TFB-10046 SS5	Auri_sca_49	338918	341859	18947503
Auricularia delicata TFB-10046 SS5	Auri_sca_27	150768	157429	19288559
Auricularia delicata TFB-10046 SS5	Auri_sca_486	3176	6189	18947498
Auricularia delicata TFB-10046 SS5	Auri_sca_26	608835	613736	19372225
Auricularia delicata TFB-10046 SS5	Auri_sca_23	618670	625115	19288541
Auricularia delicata TFB-10046 SS5	Auri_sca_23	622685	628012	19288540
Auricularia delicata TFB-10046 SS5	Auri_sca_9	1044734	1046069	18776623
Auricularia delicata TFB-10046 SS5	Auri_sca_30	60861	66881	19288581
Auricularia delicata TFB-10046 SS5	Auri_sca_417	3748	5996	18947496
Auricularia delicata TFB-10046 SS5	Auri_sca_82	14146	15711	19288810
Auricularia delicata TFB-10046 SS5	Auri_sca_234	21391	24685	18947472
Auricularia delicata TFB-10046 SS5	Auri_sca_234	21886	24685	18947473
Auricularia delicata TFB-10046 SS5	Auri_sca_234	19440	24826	18947474
Auricularia delicata TFB-10046 SS5	Auri_sca_550	54	1691	18947522
Auricularia delicata TFB-10046 SS5	Auri_sca_26	611355	613931	19372224
Auricularia delicata TFB-10046 SS5	Auri_sca_53	9352	14361	19033850
Auricularia delicata TFB-10046 SS5	Auri_sca_82	13828	16865	19288809
Auricularia delicata TFB-10046 SS5	Auri_sca_1227	427	770	19372108
Auricularia delicata TFB-10046 SS5	Auri_sca_86	125551	128317	19288834
Auricularia delicata TFB-10046 SS5	Auri_sca_119	31566	34440	19033644
Auricularia delicata TFB-10046 SS5	Auri_sca_119	29582	34356	19033645
Auricularia delicata TFB-10046 SS5	Auri_sca_53	364960	370651	19033877
Auricularia delicata TFB-10046 SS5	Auri_sca_421	4364	7105	19288666
Auricularia delicata TFB-10046 SS5	Auri_sca_713	1954	3286	18947569
Auricularia delicata TFB-10046 SS5	Auri_sca_36	189561	192921	19288658
Auricularia delicata TFB-10046 SS5	Auri_sca_452	1430	2989	19119784
Bjerkandera adusta HHB-12826-SP SB-22	Bjer_sca_166	4617	5461	19299424
Bjerkandera adusta HHB-12826-SP SB-22	Bjer_sca_1	295263	295790	19128868
Bjerkandera adusta HHB-12826-SP SB-22	Bjer_sca_171	5367	6087	19299440
Bjerkandera adusta HHB-12826-SP SB-22	Bjer_sca_33	345957	346719	19045834
Bjerkandera adusta HHB-12826-SP SB-22	Bjer_sca_33	358932	362356	19045835
Bjerkandera adusta HHB-12826-SP SB-22	Bjer_sca_1	1960558	1963069	19128884
Bjerkandera adusta HHB-12826-SP SB-22	Bjer_sca_1	1960373	1964056	19128883
Botryobasidium botryosum FD-172 SS1	Botr_sca_38	546	1154	18892186
Botryobasidium botryosum FD-172 SS1	Botr_sca_10	291450	292542	19062958
Botryobasidium botryosum FD-172 SS1	Botr_sca_5	576868	577975	18619790
Botryobasidium botryosum FD-172 SS1	Botr_sca_19	218643	221343	19318016
Botryobasidium botryosum FD-172 SS1	Botr_sca_3	13652	14486	19229833
Botryobasidium botryosum FD-172 SS1	Botr_sca_5	381069	381827	18619769
Botryobasidium botryosum FD-172 SS1	Botr_sca_96	89938	90812	19230037
Botryobasidium botryosum FD-172 SS1	Botr_sca_237	1573	2806	19318065
Botryobasidium botryosum FD-172 SS1	Botr_sca_237	246	2628	19318064
Botryobasidium botryosum FD-172 SS1	Botr_sca_159	12148	14654	19146080
Botryobasidium botryosum FD-172 SS1	Botr_sca_80	62778	65334	18978661
Botryobasidium botryosum FD-172 SS1	Botr_sca_5	407187	413353	18619773
Ceriporiopsis subvermispora B	Ceri_sca_85	2077	4653	19178545
Ceriporiopsis subvermispora B	Ceri_sca_17	167371	168518	18842923
Ceriporiopsis subvermispora B	Ceri_sca_5	275030	275187	18843069
Ceriporiopsis subvermispora B	Ceri_sca_81	2106	4715	19178543
Ceriporiopsis subvermispora B	Ceri_sca_24	353881	354657	19264183
Ceriporiopsis subvermispora B	Ceri_sca_6	1142549	1143714	19349058
Ceriporiopsis subvermispora B	Ceri_sca_8	1025549	1028185	18749215
Coemansia reversa NRRL 1564	Coem_sca_57	37479	37989	19239081
Coemansia reversa NRRL 1564	Coem_sca_1	928506	931611	18811745
Coemansia reversa NRRL 1564	Coem_sca_67	45740	47793	19325075
Coniophora puteana RWD-64-598 SS2	Conp_sca_7	2392155	2396855	19067164
Coniophora puteana RWD-64-598 SS2	Conp_sca_3	1760129	1764199	19235650
Coniophora puteana RWD-64-598 SS2	Conp_sca_14	1217156	1219797	19321840
Coniophora puteana RWD-64-598 SS2	Conp_sca_6	1353024	1354052	18983050
Coniophora puteana RWD-64-598 SS2	Conp_sca_180	1	2262	18982976
Coniophora puteana RWD-64-598 SS2	Conp_sca_108	2211	2469	18982965
Coniophora puteana RWD-64-598 SS2	Conp_sca_3	211185	212455	19235612
Coniophora puteana RWD-64-598 SS2	Conp_sca_17	743110	743215	19151100
Coniophora puteana RWD-64-598 SS2	Conp_sca_9	1621096	1622226	19235815
Coniophora puteana RWD-64-598 SS2	Conp_sca_17	961569	962393	19151119
Coniophora puteana RWD-64-598 SS2	Conp_sca_12	387961	393095	19235435
Coniophora puteana RWD-64-598 SS2	Conp_sca_9	694920	700049	19235757
Coniophora puteana RWD-64-598 SS2	Conp_sca_159	787	1611	18636120
Coniophora puteana RWD-64-598 SS2	Conp_sca_9	1594680	1601651	19235813
Coniophora puteana RWD-64-598 SS2	Conp_sca_1	1995969	2001658	19066830
Coniophora puteana RWD-64-598 SS2	Conp_sca_9	1599055	1600545	19235814
Coniophora puteana RWD-64-598 SS2	Conp_sca_6	1334885	1339075	18983047
Coniophora puteana RWD-64-598 SS2	Conp_sca_18	382626	387510	18808656
Coniophora puteana RWD-64-598 SS2	Conp_sca_1	1998951	2004877	19066829
Coniophora puteana RWD-64-598 SS2	Conp_sca_108	1562	2586	18982964
Coniophora puteana RWD-64-598 SS2	Conp_sca_6	1180714	1185864	18983019
Coniophora puteana RWD-64-598 SS2	Conp_sca_15	481792	486882	19321882
Coniophora puteana RWD-64-598 SS2	Conp_sca_18	384304	386168	18808655
Coniophora puteana RWD-64-598 SS2	Conp_sca_23	32934	34106	18982979
Coniophora puteana RWD-64-598 SS2	Conp_sca_14	1214616	1218711	19321839
Coniophora puteana RWD-64-598 SS2	Conp_sca_3	595697	597513	19235618
Coniophora puteana RWD-64-598 SS2	Conp_sca_5	1129186	1131160	19322015
Coprinopsis cinerea 7#130	Ccin_chr9	2180048	2181873	18785413
Coprinopsis cinerea 7#130	Ccin_chr3	3398326	3400550	19045705
Coprinopsis cinerea 7#130	Ccin_chr3	3394320	3400422	19045706
Coprinopsis cinerea 7#130	Ccin_chr4	2856466	2857350	18959450
Dichomitus squalens LYAD-421 SS1	Dich_sca_29	283802	286133	19152543
Dichomitus squalens LYAD-421 SS1	Dich_sca_50	167386	171188	19068521
Fomitopsis pinicola FP-58527 SS1	Fomp_sca_14	297423	300006	19044343
Fomitopsis pinicola FP-58527 SS1	Fomp_sca_24	313632	314129	19298100
Fomitopsis pinicola FP-58527 SS1	Fomp_sca_10	318185	318496	18784251
Fomitopsis pinicola FP-58527 SS1	Fomp_sca_73	2621	5345	19211448
Fomitopsis pinicola FP-58527 SS1	Fomp_sca_10	300400	302714	18784250
Fomitopsis pinicola FP-58527 SS1	Fomp_sca_586	391	1939	19211418
Fomitopsis pinicola FP-58527 SS1	Fomp_sca_47	35196	37920	18958396
Fomitopsis pinicola FP-58527 SS1	Fomp_sca_234	2832	3971	19044407
Ganoderma sp. 10597 SS1	Gano_sca_9	271359	277845	18867034
Ganoderma sp. 10597 SS1	Gano_sca_1	143975	145179	19291947
Ganoderma sp. 10597 SS1	Gano_sca_17	50932	55246	19375282
Ganoderma sp. 10597 SS1	Gano_sca_11	142364	146129	18779223
Ganoderma sp. 10597 SS1	Gano_sca_1	152006	153425	19291952
Ganoderma sp. 10597 SS1	Gano_sca_10	1110659	1111647	18950210
Ganoderma sp. 10597 SS1	Gano_sca_5	1653264	1655993	19375351
Ganoderma sp. 10597 SS1	Gano_sca_4	309268	310388	19203752
Ganoderma sp. 10597 SS1	Gano_sca_9	272287	278200	18867036
Ganoderma sp. 10597 SS1	Gano_sca_8	1065445	1069959	19375474
Ganoderma sp. 10597 SS1	Gano_sca_1	908430	914712	19291992
Ganoderma sp. 10597 SS1	Gano_sca_1	908762	915837	19291996
Ganoderma sp. 10597 SS1	Gano_sca_1	908333	918358	19291995
Ganoderma sp. 10597 SS1	Gano_sca_96	654	1944	19036489
Gloeophyllum trabeum ATCC 11539	Gleo_sca_00074	1211	1823	19146519
Gloeophyllum trabeum ATCC 11539	Gleo_sca_00002	3115690	3120927	18804742
Gloeophyllum trabeum ATCC 11539	Gleo_sca_00007	1256476	1257320	19146354
Gymnopus luxurians FD-317 MI	Gymn_sca_256	3030	3875	19062374
Gymnopus luxurians FD-317 MI	Gymn_sca_36	72783	75524	18619102
Gymnopus luxurians FD-317 MI	Gymn_sca_8	800385	803294	19062751
Gymnopus luxurians FD-317 MI	Gymn_sca_25	280328	282263	19062329
Gymnopus luxurians FD-317 MI	Gymn_sca_9	326740	329555	19062866
Gymnopus luxurians FD-317 MI	Gymn_sca_263	1086	1210	18891807
Gymnopus luxurians FD-317 MI	Gymn_sca_20	789577	791970	18618665
Gymnopus luxurians FD-317 MI	Gymn_sca_60	277137	278521	18619307
Gymnopus luxurians FD-317 MI	Gymn_sca_16	128425	131751	19228897
Gymnopus luxurians FD-317 MI	Gymn_sca_115	54357	56959	19062188
Gymnopus luxurians FD-317 MI	Gymn_sca_138	8638	9155	18618539
Gymnopus luxurians FD-317 MI	Gymn_sca_161	36160	39322	18891673
Gymnopus luxurians FD-317 MI	Gymn_sca_60	277316	282844	18619306
Gymnopus luxurians FD-317 MI	Gymn_sca_8	796013	801574	19062752
Gymnopus luxurians FD-317 MI	Gymn_sca_70	89702	93147	19145735
Gymnopus luxurians FD-317 MI	Gymn_sca_19	628539	629923	18803280
Gymnopus luxurians FD-317 MI	Gymn_sca_12	177456	178768	18891519
Gymnopus luxurians FD-317 MI	Gymn_sca_12	177571	180437	18891518
Gymnopus luxurians FD-317 MI	Gymn_sca_25	198591	199975	19062305
Gymnopus luxurians FD-317 MI	Gymn_sca_16	129413	134329	19228896
Gymnopus luxurians FD-317 MI	Gymn_sca_180	23115	24505	19145516
Gymnopus luxurians FD-317 MI	Gymn_sca_97	155418	163006	19145882
Gymnopus luxurians FD-317 MI	Gymn_sca_24	530689	534187	18891782
Heterobasidion annosum	Hete_sca_06	1676116	1676348	18997706
Heterobasidion annosum	Hete_sca_06	1687238	1690097	18997708
Heterobasidion annosum	Hete_sca_08	598116	599017	18825819
Heterobasidion annosum	Hete_sca_06	1443771	1446396	18997687
Heterobasidion annosum	Hete_sca_04	470062	472513	19164878
Heterobasidion annosum	Hete_sca_03	1537362	1544392	19083121
Heterobasidion annosum	Hete_sca_06	799216	801667	18997636
Heterobasidion annosum	Hete_sca_06	1431817	1434401	18997684
Heterobasidion annosum	Hete_sca_10	35640	38103	18913059
Hypholoma sublateritium FD-334 SS-4	Hyph_sca_30	45992	48864	18875963
Hypholoma sublateritium FD-334 SS-4	Hyph_sca_56	39661	43119	19212733
Hypholoma sublateritium FD-334 SS-4	Hyph_sca_188	2107	4231	18875914
Hypholoma sublateritium FD-334 SS-4	Hyph_sca_41	196748	200574	18587307
Hypholoma sublateritium FD-334 SS-4	Hyph_sca_1	1664545	1666419	18875890
Hypholoma sublateritium FD-334 SS-4	Hyph_sca_42	278402	280027	18587340
Hypholoma sublateritium FD-334 SS-4	Hyph_sca_94	103992	109148	18876077
Hypholoma sublateritium FD-334 SS-4	Hyph_sca_94	103990	109278	18876076
Hypholoma sublateritium FD-334 SS-4	Hyph_sca_46	13181	16676	19300097
Hypholoma sublateritium FD-334 SS-4	Hyph_sca_91	45385	47664	19046967
Hypholoma sublateritium FD-334 SS-4	Hyph_sca_89	95137	98171	19130009
Hypholoma sublateritium FD-334 SS-4	Hyph_sca_244	3939	10126	18587270
Hypholoma sublateritium FD-334 SS-4	Hyph_sca_302	657	1571	18786108
Hypholoma sublateritium FD-334 SS-4	Hyph_sca_62	85897	89677	19046910
Hypholoma sublateritium FD-334 SS-4	Hyph_sca_2	443046	445751	18960230
Hypholoma sublateritium FD-334 SS-4	Hyph_sca_2	441082	448256	18960227
Hypholoma sublateritium FD-334 SS-4	Hyph_sca_132	64897	70034	19212562
Hypholoma sublateritium FD-334 SS-4	Hyph_sca_53	170326	173050	19046884
Hypholoma sublateritium FD-334 SS-4	Hyph_sca_72	143519	145786	19129980
Hypholoma sublateritium FD-334 SS-4	Hyph_sca_89	168876	169637	19130011
Hypholoma sublateritium FD-334 SS-4	Hyph_sca_244	6316	10455	18587271
Jaapia argillacea MUCL 33604	Jaap_sca_23	566189	572383	18616787
Jaapia argillacea MUCL 33604	Jaap_sca_61	38965	40123	18802259
Jaapia argillacea MUCL 33604	Jaap_sca_45	81647	82797	19061083
Jaapia argillacea MUCL 33604	Jaap_sca_4	1537547	1538686	18890170
Jaapia argillacea MUCL 33604	Jaap_sca_16	32832	33937	19227526
Jaapia argillacea MUCL 33604	Jaap_sca_29	373307	379552	19061053
Jaapia argillacea MUCL 33604	Jaap_sca_29	373454	376902	19061054
Jaapia argillacea MUCL 33604	Jaap_sca_53	6460	9171	19143678
Jaapia argillacea MUCL 33604	Jaap_sca_32	277011	279587	19143631
Jaapia argillacea MUCL 33604	Jaap_sca_15	372392	374378	19060878
Jaapia argillacea MUCL 33604	Jaap_sca_16	77985	79285	19227528
Jaapia argillacea MUCL 33604	Jaap_sca_35	88152	90012	19143643
Jaapia argillacea MUCL 33604	Jaap_sca_8	110218	111282	19143737
Jaapia argillacea MUCL 33604	Jaap_sca_3	4911	11187	19227561
Jaapia argillacea MUCL 33604	Jaap_sca_3	5069	8529	19227562
Jaapia argillacea MUCL 33604	Jaap_sca_137	2567	3630	18890013
Jaapia argillacea MUCL 33604	Jaap_sca_23	565574	571157	18616788
Laccaria bicolor S238N-H82	Lbic_LG_3	3164736	3166175	18888177
Laccaria bicolor S238N-H82	Lbic_sca_27	22591	22707	19313439
Laccaria bicolor S238N-H82	Lbic_LG_1	8306635	8317861	18604089
Laccaria bicolor S238N-H82	Lbic_LG_3	4967569	4967873	18888300
Laccaria bicolor S238N-H82	Lbic_LG_5	1786601	1787337	19313038
Laccaria bicolor S238N-H82	Lbic_sca_17	78509	79606	19313366
Laccaria bicolor S238N-H82	Lbic_LG_9	2118487	2119878	18972796
Laccaria bicolor S238N-H82	Lbic_LG_1	2015325	2016674	18603721
Laccaria bicolor S238N-H82	Lbic_sca_11	1000864	1003910	18972872
Laccaria bicolor S238N-H82	Lbic_LG_4	46501	46619	18798696
Laccaria bicolor S238N-H82	Lbic_LG_4	484349	485625	18798700
Laccaria bicolor S238N-H82	Lbic_LG_1	1544497	1544833	18603689
Laccaria bicolor S238N-H82	Lbic_sca_11	1615171	1616563	18972903
Laccaria bicolor S238N-H82	Lbic_sca_13	664127	665696	19224383
Laccaria bicolor S238N-H82	Lbic_LG_10	864770	866340	18887839
Laccaria bicolor S238N-H82	Lbic_LG_6	3429077	3430424	19224316
Laccaria bicolor S238N-H82	Lbic_LG_6	1256275	1258955	19224174
Laccaria bicolor S238N-H82	Lbic_LG_4	1027864	1028814	18798721
Laccaria bicolor S238N-H82	Lbic_LG_10	2309708	2309995	18887898
Laccaria bicolor S238N-H82	Lbic_LG_4	3291420	3292525	18798883
Laccaria bicolor S238N-H82	Lbic_LG_2	2359300	2359605	19223780
Laccaria bicolor S238N-H82	Lbic_LG_2	3917431	3918286	19223951
Laccaria bicolor S238N-H82	Lbic_LG_1	6067482	6067600	18603910
Laccaria bicolor S238N-H82	Lbic_LG_3	7706760	7709464	18888498
Laccaria bicolor S238N-H82	Lbic_LG_3	7041330	7042272	18888467
Laccaria bicolor S238N-H82	Lbic_LG_3	5313340	5314309	18888318
Laccaria bicolor S238N-H82	Lbic_sca_13	192385	193327	19224342
Laccaria bicolor S238N-H82	Lbic_LG_5	1051523	1052306	19312973
Laccaria bicolor S238N-H82	Lbic_LG_1	1787199	1788792	18603707
Laccaria bicolor S238N-H82	Lbic_LG_1	3542591	3543912	18603838
Laccaria bicolor S238N-H82	Lbic_LG_1	10727084	10727744	18604297
Laccaria bicolor S238N-H82	Lbic_LG_1	5342378	5344182	18603901
Laccaria bicolor S238N-H82	Lbic_LG_1	12202448	12204325	18604457
Laccaria bicolor S238N-H82	Lbic_LG_1	12202448	12204678	18604458
Laccaria bicolor S238N-H82	Lbic_LG_7	1407566	1408430	18972578
Laccaria bicolor S238N-H82	Lbic_LG_7	645608	647412	18972496
Laccaria bicolor S238N-H82	Lbic_LG_7	641868	647761	18972497
Laccaria bicolor S238N-H82	Lbic_sca_16	477256	482626	19059110
Laccaria bicolor S238N-H82	Lbic_sca_16	62843	63785	19059058
Laccaria bicolor S238N-H82	Lbic_LG_10	395180	395916	18887794
Laccaria bicolor S238N-H82	Lbic_LG_10	4152355	4152551	18888007
Laccaria bicolor S238N-H82	Lbic_LG_5	2857122	2859407	19313169
Laccaria bicolor S238N-H82	Lbic_LG_1	2015649	2016841	18603722
Laccaria bicolor S238N-H82	Lbic_LG_1	10705933	10709673	18604290
Laccaria bicolor S238N-H82	Lbic_LG_3	1214052	1215139	18888099
Laccaria bicolor S238N-H82	Lbic_LG_6	2757888	2759265	19224277
Laccaria bicolor S238N-H82	Lbic_LG_1	1441434	1446833	18603665
Laccaria bicolor S238N-H82	Lbic_LG_1	1441570	1443036	18603666
Laccaria bicolor S238N-H82	Lbic_LG_2	201224	202810	19223678
Laccaria bicolor S238N-H82	Lbic_sca_11	1100482	1101862	18972876
Laccaria bicolor S238N-H82	Lbic_sca_11	1725687	1730982	18972905
Laccaria bicolor S238N-H82	Lbic_LG_1	8701262	8701380	18604121
Laccaria bicolor S238N-H82	Lbic_LG_3	6942471	6944057	18888460
Laccaria bicolor S238N-H82	Lbic_LG_5	3185235	3186490	19313207
Laccaria bicolor S238N-H82	Lbic_LG_3	3732116	3735870	18888191
Laccaria bicolor S238N-H82	Lbic_LG_3	3728784	3734236	18888192
Laccaria bicolor S238N-H82	Lbic_LG_1	4049271	4055206	18603869
Laccaria bicolor S238N-H82	Lbic_LG_10	392523	396625	18887793
Laccaria bicolor S238N-H82	Lbic_LG_8	1149660	1152730	18888609
Laccaria bicolor S238N-H82	Lbic_LG_7	504979	510347	18972487
Laccaria bicolor S238N-H82	Lbic_LG_7	503265	510267	18972488
Laccaria bicolor S238N-H82	Lbic_LG_8	1095583	1097193	18888608
Laccaria bicolor S238N-H82	Lbic_LG_6	3624883	3631774	19224327
Laccaria bicolor S238N-H82	Lbic_sca_16	475721	479501	19059113
Laccaria bicolor S238N-H82	Lbic_LG_5	2852832	2859846	19313170
Laccaria bicolor S238N-H82	Lbic_LG_4	561711	564433	18798703
Laccaria bicolor S238N-H82	Lbic_sca_14	66591	71689	19313227
Laccaria bicolor S238N-H82	Lbic_LG_10	1244075	1246057	18887852
Laccaria bicolor S238N-H82	Lbic_LG_1	3209357	3210359	18603808
Laccaria bicolor S238N-H82	Lbic_LG_3	533755	535639	18888046
Laccaria bicolor S238N-H82	Lbic_LG_1	8307401	8314401	18604087
Laccaria bicolor S238N-H82	Lbic_LG_1	10707191	10712199	18604291
Laccaria bicolor S238N-H82	Lbic_LG_1	10707114	10708925	18604292
Laccaria bicolor S238N-H82	Lbic_LG_10	1579018	1580258	18887887
Laccaria bicolor S238N-H82	Lbic_sca_12	90485	92028	18888662
Laccaria bicolor S238N-H82	Lbic_LG_4	3467656	3469298	18798895
Laccaria bicolor S238N-H82	Lbic_LG_7	1109524	1109956	18972559
Laccaria bicolor S238N-H82	Lbic_LG_1	8308752	8315127	18604090
Laccaria bicolor S238N-H82	Lbic_sca_13	515013	518355	19224382
Laccaria bicolor S238N-H82	Lbic_LG_6	1389146	1393741	19224196
Laccaria bicolor S238N-H82	Lbic_LG_3	6824625	6827300	18888447
Laccaria bicolor S238N-H82	Lbic_LG_4	482232	488572	18798699
Laccaria bicolor S238N-H82	Lbic_LG_5	1783289	1789994	19313039
Laccaria bicolor S238N-H82	Lbic_LG_3	6893894	6894910	18888455
Laccaria bicolor S238N-H82	Lbic_sca_12	259714	266444	18888668
Laccaria bicolor S238N-H82	Lbic_sca_13	182836	186878	19224341
Laccaria bicolor S238N-H82	Lbic_LG_1	2167809	2169116	18603730
Laccaria bicolor S238N-H82	Lbic_sca_15	307810	308971	19141441
Laccaria bicolor S238N-H82	Lbic_sca_12	1040778	1045857	18888689
Laccaria bicolor S238N-H82	Lbic_LG_4	1461311	1463131	18798753
Laccaria bicolor S238N-H82	Lbic_sca_23	31682	36897	19224482
Laccaria bicolor S238N-H82	Lbic_LG_1	5338806	5344531	18603902
Laccaria bicolor S238N-H82	Lbic_LG_3	1214180	1217445	18888100
Laccaria bicolor S238N-H82	Lbic_LG_4	549722	552379	18798702
Laccaria bicolor S238N-H82	Lbic_sca_11	1724864	1726614	18972906
Laccaria bicolor S238N-H82	Lbic_LG_4	765343	766639	18798714
Laccaria bicolor S238N-H82	Lbic_LG_10	130156	131098	18887760
Laccaria bicolor S238N-H82	Lbic_LG_1	4053053	4056204	18603868
Laccaria bicolor S238N-H82	Lbic_LG_1	8309707	8314882	18604088
Laccaria bicolor S238N-H82	Lbic_LG_4	1106301	1107097	18798732
Laccaria bicolor S238N-H82	Lbic_LG_1	3526165	3527262	18603837
Laccaria bicolor S238N-H82	Lbic_LG_4	1850216	1851835	18798767
Laccaria bicolor S238N-H82	Lbic_LG_8	709557	711127	18888581
Laccaria bicolor S238N-H82	Lbic_sca_12	1043643	1048675	18888688
Laccaria bicolor S238N-H82	Lbic_sca_17	610914	612305	19313437
Laccaria bicolor S238N-H82	Lbic_LG_2	1391582	1393150	19223760
Laccaria bicolor S238N-H82	Lbic_LG_10	1342234	1346061	18887861
Laccaria bicolor S238N-H82	Lbic_LG_4	1461256	1463462	18798754
Laccaria bicolor S238N-H82	Lbic_sca_16	560508	561724	19059126
Laccaria bicolor S238N-H82	Lbic_LG_2	3797595	3803741	19223934
Laccaria bicolor S238N-H82	Lbic_sca_11	2171254	2173933	18972914
Laccaria bicolor S238N-H82	Lbic_LG_3	3248403	3249352	18888180
Laccaria bicolor S238N-H82	Lbic_LG_1	9878649	9882275	18604234
Melampsora laricis-populina 98AG31	Mela_sca_37	231194	233035	18970334
Melampsora laricis-populina 98AG31	Mela_sca_49	468654	473250	19057480
Melampsora laricis-populina 98AG31	Mela_sca_13	466356	476610	18968924
Melampsora laricis-populina 98AG31	Mela_sca_11	239396	241508	18968312
Melampsora laricis-populina 98AG31	Mela_sca_302	7130	8377	18795978
Melampsora laricis-populina 98AG31	Mela_sca_148	41345	45562	19055063
Melampsora laricis-populina 98AG31	Mela_sca_18	1252634	1255244	19309433
Melampsora laricis-populina 98AG31	Mela_sca_23	385380	386936	18795513
Melampsora laricis-populina 98AG31	Mela_sca_225	6665	9607	19309515
Melampsora laricis-populina 98AG31	Mela_sca_4	734738	742138	19309757
Melampsora laricis-populina 98AG31	Mela_sca_124	87028	87949	18884554
Melampsora laricis-populina 98AG31	Mela_sca_41	215469	218388	18885301
Melampsora laricis-populina 98AG31	Mela_sca_41	290315	291239	18885344
Melampsora laricis-populina 98AG31	Mela_sca_82	77636	78215	18886308
Melampsora laricis-populina 98AG31	Mela_sca_85	243801	244835	18886424
Melampsora laricis-populina 98AG31	Mela_sca_8	1986940	1993455	19311763
Melampsora laricis-populina 98AG31	Mela_sca_65	437702	441689	18886100
Melampsora laricis-populina 98AG31	Mela_sca_65	438933	440485	18886101
Melampsora laricis-populina 98AG31	Mela_sca_48	639861	640855	19139692
Melampsora laricis-populina 98AG31	Mela_sca_48	639477	640784	19139693
Melampsora laricis-populina 98AG31	Mela_sca_1	4024280	4026961	18600901
Melampsora laricis-populina 98AG31	Mela_sca_9	1882358	1883229	18886906
Melampsora laricis-populina 98AG31	Mela_sca_138	42969	43627	19220293
Melampsora laricis-populina 98AG31	Mela_sca_3	204571	205925	19221821
Melampsora laricis-populina 98AG31	Mela_sca_54	527646	530541	19222744
Melampsora laricis-populina 98AG31	Mela_sca_42	128151	129840	18796262
Melampsora laricis-populina 98AG31	Mela_sca_47	130219	131170	18796506
Melampsora laricis-populina 98AG31	Mela_sca_33	350427	352722	19056419
Melampsora laricis-populina 98AG31	Mela_sca_32	108377	109334	19056065
Melampsora laricis-populina 98AG31	Mela_sca_1	663095	663877	18600095
Melampsora laricis-populina 98AG31	Mela_sca_31	34974	36032	18969769
Melampsora laricis-populina 98AG31	Mela_sca_43	546261	552899	19310449
Melampsora laricis-populina 98AG31	Mela_sca_10	15930	17979	18794683
Melampsora laricis-populina 98AG31	Mela_sca_54	120008	122991	19222638
Melampsora laricis-populina 98AG31	Mela_sca_19	614210	615441	19055274
Melampsora laricis-populina 98AG31	Mela_sca_84	247827	249658	19311816
Melampsora laricis-populina 98AG31	Mela_sca_84	246765	252131	19311815
Melampsora laricis-populina 98AG31	Mela_sca_2	1238446	1244730	18601305
Melampsora laricis-populina 98AG31	Mela_sca_12	1209437	1215621	19054851
Melampsora laricis-populina 98AG31	Mela_sca_12	1206330	1212289	19054853
Melampsora laricis-populina 98AG31	Mela_sca_8	460576	461510	19311393
Melampsora laricis-populina 98AG31	Mela_sca_47	406244	407250	18796605
Melampsora laricis-populina 98AG31	Mela_sca_96	6323	9355	19312001
Melampsora laricis-populina 98AG31	Mela_sca_32	897363	899575	19056286
Melampsora laricis-populina 98AG31	Mela_sca_18	4648	5671	19309081
Melampsora laricis-populina 98AG31	Mela_sca_10	372805	372961	18794786
Melampsora laricis-populina 98AG31	Mela_sca_89	68471	71874	19140551
Melampsora laricis-populina 98AG31	Mela_sca_12	924962	925866	19054797
Melampsora laricis-populina 98AG31	Mela_sca_224	2206	2439	18969709
Melampsora laricis-populina 98AG31	Mela_sca_46	234947	238313	19310594
Melampsora laricis-populina 98AG31	Mela_sca_19	748247	750221	19055311
Melampsora laricis-populina 98AG31	Mela_sca_131	54298	56276	18969263
Melampsora laricis-populina 98AG31	Mela_sca_14	73225	75007	19220323
Melampsora laricis-populina 98AG31	Mela_sca_124	7299	10099	18884540
Melampsora laricis-populina 98AG31	Mela_sca_188	2124	3772	18969682
Melampsora laricis-populina 98AG31	Mela_sca_188	2	3759	18969681
Melampsora laricis-populina 98AG31	Mela_sca_102	77269	80326	18884393
Melampsora laricis-populina 98AG31	Mela_sca_47	633790	635144	18796665
Melampsora laricis-populina 98AG31	Mela_sca_9	1124474	1127321	18886758
Melampsora laricis-populina 98AG31	Mela_sca_30	1040809	1043678	18885218
Melampsora laricis-populina 98AG31	Mela_sca_6	1170288	1175899	18797321
Melampsora laricis-populina 98AG31	Mela_sca_90	224871	225143	18886972
Melampsora laricis-populina 98AG31	Mela_sca_30	905329	906432	18885190
Melampsora laricis-populina 98AG31	Mela_sca_34	2000	2664	19056587
Melampsora laricis-populina 98AG31	Mela_sca_60	263421	266493	19310967
Melampsora laricis-populina 98AG31	Mela_sca_3	1909116	1911677	19222252
Melampsora laricis-populina 98AG31	Mela_sca_59	105911	108763	18885866
Melampsora laricis-populina 98AG31	Mela_sca_24	1108197	1110991	19055728
Melampsora laricis-populina 98AG31	Mela_sca_12	231869	232216	19054605
Melampsora laricis-populina 98AG31	Mela_sca_5	186731	187768	19139745
Melampsora laricis-populina 98AG31	Mela_sca_181	14773	19818	19055107
Melampsora laricis-populina 98AG31	Mela_sca_53	621945	626345	18796869
Melampsora laricis-populina 98AG31	Mela_sca_53	621941	626344	18796868
Melampsora laricis-populina 98AG31	Mela_sca_36	93385	94042	18796018
Melampsora laricis-populina 98AG31	Mela_sca_36	559003	559515	18796124
Melampsora laricis-populina 98AG31	Mela_sca_42	792721	793529	18796420
Melampsora laricis-populina 98AG31	Mela_sca_61	321965	322860	18797654
Melampsora laricis-populina 98AG31	Mela_sca_20	552175	554946	19221257
Melampsora laricis-populina 98AG31	Mela_sca_63	500651	501685	19140422
Melampsora laricis-populina 98AG31	Mela_sca_6	534272	537758	18797171
Melampsora laricis-populina 98AG31	Mela_sca_48	56919	59616	19139517
Melampsora laricis-populina 98AG31	Mela_sca_42	315694	316509	18796303
Melampsora laricis-populina 98AG31	Mela_sca_40	499715	502510	19057233
Melampsora laricis-populina 98AG31	Mela_sca_70	80284	81272	19057939
Melampsora laricis-populina 98AG31	Mela_sca_50	528113	530976	19057634
Melampsora laricis-populina 98AG31	Mela_sca_65	509781	511318	18886107
Melampsora laricis-populina 98AG31	Mela_sca_5	2046445	2054329	19140169
Melampsora laricis-populina 98AG31	Mela_sca_2	3367325	3372387	18601758
Melampsora laricis-populina 98AG31	Mela_sca_30	882198	888890	18885181
Melampsora laricis-populina 98AG31	Mela_sca_100	32090	33097	18884346
Melampsora laricis-populina 98AG31	Mela_sca_398	1694	1860	18885249
Melampsora laricis-populina 98AG31	Mela_sca_66	93863	95393	19057813
Melampsora laricis-populina 98AG31	Mela_sca_7	1753065	1755815	18971328
Melampsora laricis-populina 98AG31	Mela_sca_26	85197	86207	18601869
Melampsora laricis-populina 98AG31	Mela_sca_40	69981	70754	19057119
Melampsora laricis-populina 98AG31	Mela_sca_426	4736	5603	19057355
Melampsora laricis-populina 98AG31	Mela_sca_5	561685	562269	19139821
Melampsora laricis-populina 98AG31	Mela_sca_30	627900	629748	18885093
Melampsora laricis-populina 98AG31	Mela_sca_8	1937645	1938999	19311751
Melampsora laricis-populina 98AG31	Mela_sca_83	3715	4663	18971580
Melampsora laricis-populina 98AG31	Mela_sca_47	623919	625849	18796659
Melampsora laricis-populina 98AG31	Mela_sca_80	330966	332691	19058395
Melampsora laricis-populina 98AG31	Mela_sca_4	1994835	1997240	19310108
Melampsora laricis-populina 98AG31	Mela_sca_28	70707	71779	19221484
Melampsora laricis-populina 98AG31	Mela_sca_35	70340	71377	18970071
Melampsora laricis-populina 98AG31	Mela_sca_6	2145075	2145642	18797539
Melampsora laricis-populina 98AG31	Mela_sca_42	300157	303536	18796296
Melampsora laricis-populina 98AG31	Mela_sca_8	588417	589275	19311428
Melampsora laricis-populina 98AG31	Mela_sca_1	2838932	2840388	18600604
Melampsora laricis-populina 98AG31	Mela_sca_17	543531	544297	18969433
Melampsora laricis-populina 98AG31	Mela_sca_83	225334	226176	18971658
Melampsora laricis-populina 98AG31	Mela_sca_71	249954	252510	19058142
Melampsora laricis-populina 98AG31	Mela_sca_17	1055331	1056371	18969557
Melampsora laricis-populina 98AG31	Mela_sca_57	39370	44880	18796905
Melampsora laricis-populina 98AG31	Mela_sca_1	3738642	3740069	18600815
Melampsora laricis-populina 98AG31	Mela_sca_35	116593	117360	18970088
Melampsora laricis-populina 98AG31	Mela_sca_1	737211	738334	18600118
Melampsora laricis-populina 98AG31	Mela_sca_107	112965	113913	18884499
Melampsora laricis-populina 98AG31	Mela_sca_10	191075	192211	18794737
Melampsora laricis-populina 98AG31	Mela_sca_213	699	2279	18601832
Melampsora laricis-populina 98AG31	Mela_sca_28	941872	944784	19221719
Melampsora laricis-populina 98AG31	Mela_sca_11	9220	9935	18968278
Melampsora laricis-populina 98AG31	Mela_sca_17	171415	172820	18969340
Melampsora laricis-populina 98AG31	Mela_sca_42	654550	657369	18796378
Melampsora laricis-populina 98AG31	Mela_sca_12	1357588	1358204	19054896
Melampsora laricis-populina 98AG31	Mela_sca_96	191438	191731	19312048
Melampsora laricis-populina 98AG31	Mela_sca_118	17496	17942	19308583
Melampsora laricis-populina 98AG31	Mela_sca_32	822737	823359	19056254
Melampsora laricis-populina 98AG31	Mela_sca_7	1945424	1946226	18971371
Melampsora laricis-populina 98AG31	Mela_sca_21	716373	717040	18884817
Melampsora laricis-populina 98AG31	Mela_sca_18	905111	906207	19309314
Melampsora laricis-populina 98AG31	Mela_sca_538	3434	4092	19057684
Melampsora laricis-populina 98AG31	Mela_sca_302	7209	7813	18795977
Melampsora laricis-populina 98AG31	Mela_sca_71	236155	237707	19058136
Melampsora laricis-populina 98AG31	Mela_sca_8	846145	846663	19311495
Melampsora laricis-populina 98AG31	Mela_sca_102	27745	28828	18884372
Melampsora laricis-populina 98AG31	Mela_sca_24	986013	987030	19055704
Melampsora laricis-populina 98AG31	Mela_sca_20	553389	554438	19221256
Melampsora laricis-populina 98AG31	Mela_sca_38	219802	220668	18970571
Melampsora laricis-populina 98AG31	Mela_sca_83	196028	196803	18971645
Melampsora laricis-populina 98AG31	Mela_sca_12	469989	472912	19054673
Melampsora laricis-populina 98AG31	Mela_sca_10	243359	244197	18794752
Melampsora laricis-populina 98AG31	Mela_sca_519	838	1923	18796721
Melampsora laricis-populina 98AG31	Mela_sca_39	96772	97297	19056901
Melampsora laricis-populina 98AG31	Mela_sca_5	1247415	1249064	19140009
Melampsora laricis-populina 98AG31	Mela_sca_2	1089073	1089245	18601270
Melampsora laricis-populina 98AG31	Mela_sca_46	6213	7291	19310557
Melampsora laricis-populina 98AG31	Mela_sca_8	1437186	1440815	19311621
Melampsora laricis-populina 98AG31	Mela_sca_11	549344	550055	18968418
Melampsora laricis-populina 98AG31	Mela_sca_203	1341	2141	19138718
Melampsora laricis-populina 98AG31	Mela_sca_5	2081823	2082551	19140186
Melampsora laricis-populina 98AG31	Mela_sca_3	2835310	2836035	19222488
Melampsora laricis-populina 98AG31	Mela_sca_6	1354962	1355628	18797359
Melampsora laricis-populina 98AG31	Mela_sca_39	255509	256572	19056961
Melampsora laricis-populina 98AG31	Mela_sca_39	66600	67645	19056883
Melampsora laricis-populina 98AG31	Mela_sca_72	248523	248799	19058291
Melampsora laricis-populina 98AG31	Mela_sca_156	39130	40170	19221076
Melampsora laricis-populina 98AG31	Mela_sca_33	789603	790131	19056535
Melampsora laricis-populina 98AG31	Mela_sca_20	440945	443787	19221224
Melampsora laricis-populina 98AG31	Mela_sca_1	2134822	2135523	18600410
Melampsora laricis-populina 98AG31	Mela_sca_203	15407	16306	19138723
Melampsora laricis-populina 98AG31	Mela_sca_1	3730883	3731950	18600813
Melampsora laricis-populina 98AG31	Mela_sca_152	45966	48688	19055086
Melampsora laricis-populina 98AG31	Mela_sca_18	945376	946352	19309339
Melampsora laricis-populina 98AG31	Mela_sca_11	599834	602601	18968426
Melampsora laricis-populina 98AG31	Mela_sca_132	29220	29944	18600985
Melampsora laricis-populina 98AG31	Mela_sca_485	3095	3982	19139715
Melampsora laricis-populina 98AG31	Mela_sca_34	514876	515253	19056671
Melampsora laricis-populina 98AG31	Mela_sca_91	112459	113169	18602778
Melampsora laricis-populina 98AG31	Mela_sca_4	11854	14110	19309579
Melampsora laricis-populina 98AG31	Mela_sca_90	150293	151427	18886953
Melampsora laricis-populina 98AG31	Mela_sca_14	1285521	1286599	19220601
Melampsora laricis-populina 98AG31	Mela_sca_4	2355370	2356103	19310193
Melampsora laricis-populina 98AG31	Mela_sca_13	469225	470386	18968922
Melampsora laricis-populina 98AG31	Mela_sca_39	254991	256175	19056960
Melampsora laricis-populina 98AG31	Mela_sca_8	1337795	1338555	19311583
Melampsora laricis-populina 98AG31	Mela_sca_26	509201	510162	18601965
Melampsora laricis-populina 98AG31	Mela_sca_103	40970	41264	19054470
Melampsora laricis-populina 98AG31	Mela_sca_14	1274829	1277950	19220598
Melampsora laricis-populina 98AG31	Mela_sca_10	992293	993847	18794920
Melampsora laricis-populina 98AG31	Mela_sca_78	9399	10399	19140446
Melampsora laricis-populina 98AG31	Mela_sca_69	431985	432576	18798020
Melampsora laricis-populina 98AG31	Mela_sca_538	3435	4616	19057685
Melampsora laricis-populina 98AG31	Mela_sca_5	386508	386968	19139797
Melampsora laricis-populina 98AG31	Mela_sca_40	431720	433737	19057220
Melampsora laricis-populina 98AG31	Mela_sca_83	257602	258477	18971676
Melampsora laricis-populina 98AG31	Mela_sca_45	280988	282221	18602234
Melampsora laricis-populina 98AG31	Mela_sca_2	3271395	3272235	18601730
Melampsora laricis-populina 98AG31	Mela_sca_26	1087437	1088466	18602112
Melampsora laricis-populina 98AG31	Mela_sca_19	681481	682201	19055291
Melampsora laricis-populina 98AG31	Mela_sca_16	1226398	1229469	19308952
Melampsora laricis-populina 98AG31	Mela_sca_18	155393	156459	19309128
Melampsora laricis-populina 98AG31	Mela_sca_43	338202	338929	19310392
Melampsora laricis-populina 98AG31	Mela_sca_11	59604	60142	18968292
Melampsora laricis-populina 98AG31	Mela_sca_21	512037	512668	18884758
Melampsora laricis-populina 98AG31	Mela_sca_55	501251	501982	19310871
Melampsora laricis-populina 98AG31	Mela_sca_30	488222	488960	18885059
Melampsora laricis-populina 98AG31	Mela_sca_92	64283	65066	19222855
Melampsora laricis-populina 98AG31	Mela_sca_20	665275	668046	19221298
Melampsora laricis-populina 98AG31	Mela_sca_129	5553	6349	18600948
Melampsora laricis-populina 98AG31	Mela_sca_118	17501	18036	19308584
Melampsora laricis-populina 98AG31	Mela_sca_1	729646	730598	18600110
Melampsora laricis-populina 98AG31	Mela_sca_11	1334325	1335296	18968618
Melampsora laricis-populina 98AG31	Mela_sca_6	2297132	2297833	18797579
Melampsora laricis-populina 98AG31	Mela_sca_23	456777	457860	18795526
Melampsora laricis-populina 98AG31	Mela_sca_12	754960	755178	19054749
Melampsora laricis-populina 98AG31	Mela_sca_10	55114	55931	18794701
Melampsora laricis-populina 98AG31	Mela_sca_81	104089	104676	18971529
Melampsora laricis-populina 98AG31	Mela_sca_6	1025782	1026829	18797287
Melampsora laricis-populina 98AG31	Mela_sca_29	547161	548205	19055914
Melampsora laricis-populina 98AG31	Mela_sca_13	475124	475584	18968926
Melampsora laricis-populina 98AG31	Mela_sca_26	93512	94482	18601873
Melampsora laricis-populina 98AG31	Mela_sca_23	867356	870219	18795639
Melampsora laricis-populina 98AG31	Mela_sca_1	623926	624628	18600080
Melampsora laricis-populina 98AG31	Mela_sca_1	2164107	2166967	18600425
Melampsora laricis-populina 98AG31	Mela_sca_403	1061	2137	19310287
Melampsora laricis-populina 98AG31	Mela_sca_3	2716052	2716900	19222470
Melampsora laricis-populina 98AG31	Mela_sca_6	955141	955263	18797248
Melampsora laricis-populina 98AG31	Mela_sca_71	387403	388396	19058175
Melampsora laricis-populina 98AG31	Mela_sca_323	63	478	18602148
Melampsora laricis-populina 98AG31	Mela_sca_18	898723	899412	19309310
Melampsora laricis-populina 98AG31	Mela_sca_4	1014361	1015119	19309857
Melampsora laricis-populina 98AG31	Mela_sca_28	76590	78372	19221488
Melampsora laricis-populina 98AG31	Mela_sca_1	286960	287629	18600005
Melampsora laricis-populina 98AG31	Mela_sca_1	3180476	3181406	18600687
Melampsora laricis-populina 98AG31	Mela_sca_18	398257	398918	19309197
Melampsora laricis-populina 98AG31	Mela_sca_54	72742	72871	19222624
Melampsora laricis-populina 98AG31	Mela_sca_3	2306774	2307673	19222369
Melampsora laricis-populina 98AG31	Mela_sca_1	3713157	3714916	18600811
Melampsora laricis-populina 98AG31	Mela_sca_1	850137	851012	18600145
Melampsora laricis-populina 98AG31	Mela_sca_15	411864	412798	19220759
Melampsora laricis-populina 98AG31	Mela_sca_370	1279	2290	19056838
Melampsora laricis-populina 98AG31	Mela_sca_57	505350	506035	18797015
Melampsora laricis-populina 98AG31	Mela_sca_75	47952	50746	19311168
Melampsora laricis-populina 98AG31	Mela_sca_45	201874	202903	18602211
Melampsora laricis-populina 98AG31	Mela_sca_4	350017	352820	19309657
Melampsora laricis-populina 98AG31	Mela_sca_31	658303	660950	18969935
Melampsora laricis-populina 98AG31	Mela_sca_5	2249297	2251966	19140237
Melampsora laricis-populina 98AG31	Mela_sca_57	241564	243475	18796942
Melampsora laricis-populina 98AG31	Mela_sca_12	1550332	1551320	19054958
Melampsora laricis-populina 98AG31	Mela_sca_55	509397	511011	19310881
Melampsora laricis-populina 98AG31	Mela_sca_20	2511	4103	19221129
Melampsora laricis-populina 98AG31	Mela_sca_28	973820	975944	19221725
Melampsora laricis-populina 98AG31	Mela_sca_303	4492	4661	19222570
Melampsora laricis-populina 98AG31	Mela_sca_92	12622	13346	19222839
Melampsora laricis-populina 98AG31	Mela_sca_43	140192	141096	19310332
Melampsora laricis-populina 98AG31	Mela_sca_2	3047254	3048206	18601675
Melampsora laricis-populina 98AG31	Mela_sca_24	1173088	1175960	19055742
Melampsora laricis-populina 98AG31	Mela_sca_26	839796	840517	18602056
Melampsora laricis-populina 98AG31	Mela_sca_113	5156	8874	18795286
Melampsora laricis-populina 98AG31	Mela_sca_10	797858	803943	18794871
Melampsora laricis-populina 98AG31	Mela_sca_9	719805	723286	18886658
Melampsora laricis-populina 98AG31	Mela_sca_9	719574	721455	18886659
Melampsora laricis-populina 98AG31	Mela_sca_63	420627	426808	19140403
Melampsora laricis-populina 98AG31	Mela_sca_74	327627	331328	19311106
Melampsora laricis-populina 98AG31	Mela_sca_28	255729	257223	19221540
Melampsora laricis-populina 98AG31	Mela_sca_29	833668	840123	19055979
Melampsora laricis-populina 98AG31	Mela_sca_91	112246	113048	18602777
Melampsora laricis-populina 98AG31	Mela_sca_41	426187	431237	18885372
Melampsora laricis-populina 98AG31	Mela_sca_50	696987	700363	19057675
Melampsora laricis-populina 98AG31	Mela_sca_39	92351	97711	19056902
Melampsora laricis-populina 98AG31	Mela_sca_39	106953	110635	19056905
Melampsora laricis-populina 98AG31	Mela_sca_20	343176	343490	19221188
Melampsora laricis-populina 98AG31	Mela_sca_38	24704	27588	18970511
Melampsora laricis-populina 98AG31	Mela_sca_3	2241852	2242785	19222350
Melampsora laricis-populina 98AG31	Mela_sca_14	1439407	1440440	19220633
Melampsora laricis-populina 98AG31	Mela_sca_14	1439473	1440411	19220632
Melampsora laricis-populina 98AG31	Mela_sca_2	1877711	1879921	18601439
Melampsora laricis-populina 98AG31	Mela_sca_2	1877646	1882693	18601438
Melampsora laricis-populina 98AG31	Mela_sca_72	400489	401850	19058330
Melampsora laricis-populina 98AG31	Mela_sca_167	21097	24851	19309060
Melampsora laricis-populina 98AG31	Mela_sca_3	1731617	1735146	19222214
Melampsora laricis-populina 98AG31	Mela_sca_60	247715	249420	19310958
Melampsora laricis-populina 98AG31	Mela_sca_20	819866	822347	19221320
Melampsora laricis-populina 98AG31	Mela_sca_20	819839	822567	19221321
Melampsora laricis-populina 98AG31	Mela_sca_5	2048790	2054612	19140173
Melampsora laricis-populina 98AG31	Mela_sca_24	1139970	1143952	19055732
Melampsora laricis-populina 98AG31	Mela_sca_24	1138760	1142924	19055733
Melampsora laricis-populina 98AG31	Mela_sca_4	736188	746312	19309760
Melampsora laricis-populina 98AG31	Mela_sca_3	3006706	3009605	19222524
Melampsora laricis-populina 98AG31	Mela_sca_2	3150774	3154577	18601690
Melampsora laricis-populina 98AG31	Mela_sca_117	176	5511	19054524
Melampsora laricis-populina 98AG31	Mela_sca_50	326925	331383	19057596
Melampsora laricis-populina 98AG31	Mela_sca_50	326825	327903	19057597
Melampsora laricis-populina 98AG31	Mela_sca_234	9783	11350	18601841
Melampsora laricis-populina 98AG31	Mela_sca_16	286538	291250	19308711
Melampsora laricis-populina 98AG31	Mela_sca_3	3008138	3013140	19222523
Melampsora laricis-populina 98AG31	Mela_sca_56	60595	64236	18970766
Melampsora laricis-populina 98AG31	Mela_sca_56	59377	63348	18970767
Melampsora laricis-populina 98AG31	Mela_sca_3	1350054	1355908	19222133
Melampsora laricis-populina 98AG31	Mela_sca_38	419669	421228	18970605
Melampsora laricis-populina 98AG31	Mela_sca_2	3247973	3252585	18601722
Melampsora laricis-populina 98AG31	Mela_sca_1	2963404	2967822	18600639
Melampsora laricis-populina 98AG31	Mela_sca_18	1010584	1011594	19309369
Melampsora laricis-populina 98AG31	Mela_sca_18	1010839	1011668	19309368
Melampsora laricis-populina 98AG31	Mela_sca_52	498655	500292	18885619
Melampsora laricis-populina 98AG31	Mela_sca_10	979900	980728	18794915
Melampsora laricis-populina 98AG31	Mela_sca_12	43128	43968	19054561
Melampsora laricis-populina 98AG31	Mela_sca_20	780929	786940	19221307
Melampsora laricis-populina 98AG31	Mela_sca_392	2421	3610	19309571
Melampsora laricis-populina 98AG31	Mela_sca_131	1677	2744	18969247
Melampsora laricis-populina 98AG31	Mela_sca_5	2190699	2191763	19140224
Melampsora laricis-populina 98AG31	Mela_sca_6	2049443	2050442	18797509
Melampsora laricis-populina 98AG31	Mela_sca_181	16002	17556	19055108
Melampsora laricis-populina 98AG31	Mela_sca_114	3334	9302	18884510
Melampsora laricis-populina 98AG31	Mela_sca_8	1098641	1099791	19311555
Melampsora laricis-populina 98AG31	Mela_sca_57	39349	44881	18796907
Melampsora laricis-populina 98AG31	Mela_sca_69	301909	302997	18797984
Melampsora laricis-populina 98AG31	Mela_sca_12	724771	729269	19054731
Melampsora laricis-populina 98AG31	Mela_sca_12	724768	729185	19054733
Melampsora laricis-populina 98AG31	Mela_sca_8	1518658	1519752	19311653
Melampsora laricis-populina 98AG31	Mela_sca_74	327703	331406	19311102
Melampsora laricis-populina 98AG31	Mela_sca_32	188150	194664	19056080
Melampsora laricis-populina 98AG31	Mela_sca_74	327627	331406	19311104
Melampsora laricis-populina 98AG31	Mela_sca_29	322821	328022	19055846
Melampsora laricis-populina 98AG31	Mela_sca_392	1276	2905	19309569
Melampsora laricis-populina 98AG31	Mela_sca_4	358023	359032	19309663
Melampsora laricis-populina 98AG31	Mela_sca_2	2754794	2757634	18601608
Melampsora laricis-populina 98AG31	Mela_sca_12	1408927	1409986	19054913
Melampsora laricis-populina 98AG31	Mela_sca_49	122550	122731	19057387
Melampsora laricis-populina 98AG31	Mela_sca_85	19613	24657	18886372
Melampsora laricis-populina 98AG31	Mela_sca_85	22072	25700	18886371
Melampsora laricis-populina 98AG31	Mela_sca_8	1388183	1394220	19311615
Melampsora laricis-populina 98AG31	Mela_sca_49	497556	503307	19057486
Melampsora laricis-populina 98AG31	Mela_sca_49	499878	501281	19057485
Melampsora laricis-populina 98AG31	Mela_sca_65	520154	523257	18886116
Melampsora laricis-populina 98AG31	Mela_sca_79	70160	72307	18971419
Melampsora laricis-populina 98AG31	Mela_sca_27	192359	197176	18795738
Melampsora laricis-populina 98AG31	Mela_sca_21	184145	185622	18884683
Melampsora laricis-populina 98AG31	Mela_sca_8	1647989	1649712	19311678
Melampsora laricis-populina 98AG31	Mela_sca_8	1647948	1650373	19311679
Melampsora laricis-populina 98AG31	Mela_sca_29	1101383	1102745	19056033
Melampsora laricis-populina 98AG31	Mela_sca_50	697097	698093	19057674
Melampsora laricis-populina 98AG31	Mela_sca_4	1283626	1287054	19309920
Melampsora laricis-populina 98AG31	Mela_sca_118	84229	86839	19308621
Melampsora laricis-populina 98AG31	Mela_sca_15	634926	636512	19220824
Melampsora laricis-populina 98AG31	Mela_sca_15	762860	765678	19220858
Melampsora laricis-populina 98AG31	Mela_sca_27	631658	632660	18795820
Melampsora laricis-populina 98AG31	Mela_sca_2	3262242	3263036	18601727
Melampsora laricis-populina 98AG31	Mela_sca_63	320733	323580	19140369
Melampsora laricis-populina 98AG31	Mela_sca_4	1013929	1018694	19309856
Melampsora laricis-populina 98AG31	Mela_sca_1	622188	627686	18600079
Melampsora laricis-populina 98AG31	Mela_sca_27	830343	835173	18795861
Melampsora laricis-populina 98AG31	Mela_sca_31	544187	545658	18969903
Melampsora laricis-populina 98AG31	Mela_sca_485	1182	4039	19139714
Melampsora laricis-populina 98AG31	Mela_sca_22	1014798	1017514	19138936
Melampsora laricis-populina 98AG31	Mela_sca_22	1014882	1017514	19138937
Melampsora laricis-populina 98AG31	Mela_sca_22	1012604	1017399	19138938
Melampsora laricis-populina 98AG31	Mela_sca_72	240434	248821	19058289
Melampsora laricis-populina 98AG31	Mela_sca_6	286262	291912	18797097
Melampsora laricis-populina 98AG31	Mela_sca_4	1010259	1015402	19309858
Melampsora laricis-populina 98AG31	Mela_sca_88	298596	300191	19058465
Melampsora laricis-populina 98AG31	Mela_sca_35	269944	276256	18970132
Melampsora laricis-populina 98AG31	Mela_sca_35	265561	276256	18970131
Melampsora laricis-populina 98AG31	Mela_sca_35	269236	275207	18970130
Melampsora laricis-populina 98AG31	Mela_sca_6	286099	287147	18797098
Melampsora laricis-populina 98AG31	Mela_sca_46	477033	477861	19310639
Melampsora laricis-populina 98AG31	Mela_sca_21	363364	365246	18884732
Melampsora laricis-populina 98AG31	Mela_sca_62	480515	485718	18797795
Melampsora laricis-populina 98AG31	Mela_sca_7	756710	757476	18971107
Melampsora laricis-populina 98AG31	Mela_sca_2	3220518	3221555	18601712
Melampsora laricis-populina 98AG31	Mela_sca_3	1929911	1930136	19222255
Melampsora laricis-populina 98AG31	Mela_sca_1	2351233	2357833	18600488
Melampsora laricis-populina 98AG31	Mela_sca_5	1297638	1298621	19140025
Melampsora laricis-populina 98AG31	Mela_sca_43	330999	336074	19310388
Melampsora laricis-populina 98AG31	Mela_sca_93	149166	151224	19311891
Melampsora laricis-populina 98AG31	Mela_sca_140	8358	13801	19220677
Melampsora laricis-populina 98AG31	Mela_sca_51	280298	282733	18602449
Melampsora laricis-populina 98AG31	Mela_sca_13	1628199	1629220	18969226
Melampsora laricis-populina 98AG31	Mela_sca_2	3365432	3370675	18601757
Melampsora laricis-populina 98AG31	Mela_sca_26	1031260	1031992	18602106
Melampsora laricis-populina 98AG31	Mela_sca_9	1878944	1885122	18886907
Melampsora laricis-populina 98AG31	Mela_sca_6	2276059	2278312	18797572
Melampsora laricis-populina 98AG31	Mela_sca_6	2274453	2278396	18797570
Melampsora laricis-populina 98AG31	Mela_sca_23	422414	425322	18795519
Melampsora laricis-populina 98AG31	Mela_sca_72	399875	404802	19058328
Melampsora laricis-populina 98AG31	Mela_sca_69	276892	282664	18797979
Melampsora laricis-populina 98AG31	Mela_sca_2	3151899	3153719	18601688
Melampsora laricis-populina 98AG31	Mela_sca_2	3150774	3153719	18601689
Melampsora laricis-populina 98AG31	Mela_sca_15	600872	603068	19220819
Melampsora laricis-populina 98AG31	Mela_sca_46	300290	301797	19310612
Melampsora laricis-populina 98AG31	Mela_sca_167	19097	23310	19309061
Melampsora laricis-populina 98AG31	Mela_sca_27	553820	557847	18795806
Melampsora laricis-populina 98AG31	Mela_sca_18	982096	982987	19309354
Melampsora laricis-populina 98AG31	Mela_sca_36	794377	795002	18796178
Melampsora laricis-populina 98AG31	Mela_sca_7	16956	21559	18970917
Melampsora laricis-populina 98AG31	Mela_sca_39	671476	676971	19057044
Melampsora laricis-populina 98AG31	Mela_sca_8	586480	591833	19311427
Melampsora laricis-populina 98AG31	Mela_sca_1	2248727	2250138	18600457
Melampsora laricis-populina 98AG31	Mela_sca_1	2248499	2250790	18600458
Melampsora laricis-populina 98AG31	Mela_sca_36	792693	796663	18796177
Melampsora laricis-populina 98AG31	Mela_sca_302	6560	9526	18795976
Melampsora laricis-populina 98AG31	Mela_sca_35	269945	275229	18970136
Melampsora laricis-populina 98AG31	Mela_sca_31	919676	924811	18970009
Melampsora laricis-populina 98AG31	Mela_sca_15	679721	683169	19220834
Melampsora laricis-populina 98AG31	Mela_sca_232	6638	9159	19139021
Melampsora laricis-populina 98AG31	Mela_sca_90	224594	225106	18886971
Melampsora laricis-populina 98AG31	Mela_sca_26	72465	73259	18601864
Melampsora laricis-populina 98AG31	Mela_sca_72	239129	243704	19058287
Melampsora laricis-populina 98AG31	Mela_sca_9	509863	510846	18886602
Melampsora laricis-populina 98AG31	Mela_sca_70	206727	212548	19058008
Melampsora laricis-populina 98AG31	Mela_sca_50	28371	32802	19057536
Melampsora laricis-populina 98AG31	Mela_sca_71	427299	428790	19058188
Melampsora laricis-populina 98AG31	Mela_sca_54	225644	228419	19222666
Melampsora laricis-populina 98AG31	Mela_sca_129	29076	30131	18600961
Melampsora laricis-populina 98AG31	Mela_sca_4	989701	992748	19309844
Melampsora laricis-populina 98AG31	Mela_sca_2	3314251	3315330	18601736
Melampsora laricis-populina 98AG31	Mela_sca_13	730820	733638	18968982
Melampsora laricis-populina 98AG31	Mela_sca_103	133563	138818	19054493
Melampsora laricis-populina 98AG31	Mela_sca_117	20567	23070	19054533
Melampsora laricis-populina 98AG31	Mela_sca_117	20269	24624	19054532
Melampsora laricis-populina 98AG31	Mela_sca_7	756683	757500	18971108
Melampsora laricis-populina 98AG31	Mela_sca_6	1548003	1552153	18797382
Melampsora laricis-populina 98AG31	Mela_sca_5	554617	556992	19139819
Melampsora laricis-populina 98AG31	Mela_sca_6	334485	337234	18797108
Melampsora laricis-populina 98AG31	Mela_sca_1	848797	853083	18600147
Melampsora laricis-populina 98AG31	Mela_sca_24	493934	498778	19055593
Melampsora laricis-populina 98AG31	Mela_sca_8	1431502	1432106	19311618
Melampsora laricis-populina 98AG31	Mela_sca_5	1316431	1319127	19140027
Melampsora laricis-populina 98AG31	Mela_sca_131	44621	45629	18969259
Melampsora laricis-populina 98AG31	Mela_sca_15	1497872	1502728	19221025
Melampsora laricis-populina 98AG31	Mela_sca_42	628652	631677	18796370
Melampsora laricis-populina 98AG31	Mela_sca_5	1833072	1842847	19140112
Melampsora laricis-populina 98AG31	Mela_sca_5	1833074	1839247	19140111
Melampsora laricis-populina 98AG31	Mela_sca_15	1506229	1509825	19221028
Melampsora laricis-populina 98AG31	Mela_sca_10	1201847	1203338	18794985
Melampsora laricis-populina 98AG31	Mela_sca_99	37028	42267	18971810
Melampsora laricis-populina 98AG31	Mela_sca_3	2714363	2717094	19222469
Melampsora laricis-populina 98AG31	Mela_sca_28	525733	526727	19221586
Melampsora laricis-populina 98AG31	Mela_sca_142	38240	44069	19138673
Melampsora laricis-populina 98AG31	Mela_sca_142	39719	44069	19138672
Melampsora laricis-populina 98AG31	Mela_sca_4	1686342	1690305	19310011
Melampsora laricis-populina 98AG31	Mela_sca_4	1687491	1689084	19310010
Melampsora laricis-populina 98AG31	Mela_sca_30	616754	617724	18885087
Melampsora laricis-populina 98AG31	Mela_sca_43	354559	356151	19310401
Melampsora laricis-populina 98AG31	Mela_sca_8	1781629	1783057	19311713
Melampsora laricis-populina 98AG31	Mela_sca_43	368285	374379	19310405
Melampsora laricis-populina 98AG31	Mela_sca_3	253798	255702	19221833
Melampsora laricis-populina 98AG31	Mela_sca_46	476926	482286	19310638
Melampsora laricis-populina 98AG31	Mela_sca_29	831006	836410	19055980
Melampsora laricis-populina 98AG31	Mela_sca_9	186349	190720	18886512
Melampsora laricis-populina 98AG31	Mela_sca_9	185409	188469	18886515
Melampsora laricis-populina 98AG31	Mela_sca_9	185409	188472	18886514
Melampsora laricis-populina 98AG31	Mela_sca_75	2378	4017	19311152
Melampsora laricis-populina 98AG31	Mela_sca_52	63387	64258	18885494
Melampsora laricis-populina 98AG31	Mela_sca_39	561406	570426	19057011
Melampsora laricis-populina 98AG31	Mela_sca_12	330140	330850	19054637
Melampsora laricis-populina 98AG31	Mela_sca_1	2774344	2776996	18600583
Melampsora laricis-populina 98AG31	Mela_sca_39	559805	570424	19057010
Melampsora laricis-populina 98AG31	Mela_sca_48	326579	328047	19139592
Melampsora laricis-populina 98AG31	Mela_sca_3	1220607	1223046	19222084
Melampsora laricis-populina 98AG31	Mela_sca_3	1233309	1238348	19222089
Melampsora laricis-populina 98AG31	Mela_sca_14	247087	251936	19220386
Melampsora laricis-populina 98AG31	Mela_sca_14	242922	247585	19220380
Melampsora laricis-populina 98AG31	Mela_sca_12	193927	204685	19054595
Melampsora laricis-populina 98AG31	Mela_sca_62	395496	396950	18797780
Melampsora laricis-populina 98AG31	Mela_sca_5	366250	367709	19139789
Melampsora laricis-populina 98AG31	Mela_sca_9	972754	975668	18886719
Melampsora laricis-populina 98AG31	Mela_sca_4	1240197	1245295	19309904
Melampsora laricis-populina 98AG31	Mela_sca_11	1329698	1335258	18968619
Melampsora laricis-populina 98AG31	Mela_sca_103	76756	77811	19054477
Melampsora laricis-populina 98AG31	Mela_sca_403	9	3363	19310286
Melampsora laricis-populina 98AG31	Mela_sca_1	3092264	3094998	18600669
Melampsora laricis-populina 98AG31	Mela_sca_93	108600	113858	19311871
Melampsora laricis-populina 98AG31	Mela_sca_47	98021	100852	18796495
Melampsora laricis-populina 98AG31	Mela_sca_62	451230	461573	18797789
Melampsora laricis-populina 98AG31	Mela_sca_62	454008	458005	18797788
Melampsora laricis-populina 98AG31	Mela_sca_61	347906	353696	18797661
Melampsora laricis-populina 98AG31	Mela_sca_72	163184	172276	19058257
Melampsora laricis-populina 98AG31	Mela_sca_42	50213	51742	18796240
Melampsora laricis-populina 98AG31	Mela_sca_62	392209	396896	18797781
Melampsora laricis-populina 98AG31	Mela_sca_32	191976	195821	19056079
Melampsora laricis-populina 98AG31	Mela_sca_74	327928	331406	19311103
Melampsora laricis-populina 98AG31	Mela_sca_100	122741	124389	18884363
Melampsora laricis-populina 98AG31	Mela_sca_21	1185452	1187709	18884919
Melampsora laricis-populina 98AG31	Mela_sca_80	310073	315862	19058388
Melampsora laricis-populina 98AG31	Mela_sca_20	1206476	1209374	19221420
Melampsora laricis-populina 98AG31	Mela_sca_1	679977	681057	18600098
Melampsora laricis-populina 98AG31	Mela_sca_154	23865	24931	18795392
Melampsora laricis-populina 98AG31	Mela_sca_72	209349	210383	19058277
Melampsora laricis-populina 98AG31	Mela_sca_80	313153	317202	19058387
Melampsora laricis-populina 98AG31	Mela_sca_312	5600	7392	18885229
Melampsora laricis-populina 98AG31	Mela_sca_17	1042720	1045913	18969552
Melampsora laricis-populina 98AG31	Mela_sca_8	1098769	1099699	19311554
Melampsora laricis-populina 98AG31	Mela_sca_157	14517	16196	19308650
Melampsora laricis-populina 98AG31	Mela_sca_15	598512	604129	19220821
Melampsora laricis-populina 98AG31	Mela_sca_11	918062	922402	18968507
Melampsora laricis-populina 98AG31	Mela_sca_10	49234	55510	18794698
Melampsora laricis-populina 98AG31	Mela_sca_42	313163	317836	18796302
Melampsora laricis-populina 98AG31	Mela_sca_1	2784248	2787968	18600586
Melampsora laricis-populina 98AG31	Mela_sca_46	299164	303128	19310613
Melampsora laricis-populina 98AG31	Mela_sca_19	164677	165730	19055150
Melampsora laricis-populina 98AG31	Mela_sca_19	164706	165730	19055151
Melampsora laricis-populina 98AG31	Mela_sca_72	355384	365643	19058321
Melampsora laricis-populina 98AG31	Mela_sca_69	301841	302925	18797985
Melampsora laricis-populina 98AG31	Mela_sca_43	691457	693352	19310498
Melampsora laricis-populina 98AG31	Mela_sca_10	371993	376867	18794785
Melampsora laricis-populina 98AG31	Mela_sca_8	1445746	1451162	19311629
Melampsora laricis-populina 98AG31	Mela_sca_8	1446154	1451885	19311628
Melampsora laricis-populina 98AG31	Mela_sca_10	241400	246681	18794751
Melampsora laricis-populina 98AG31	Mela_sca_6	1023783	1028651	18797288
Melampsora laricis-populina 98AG31	Mela_sca_18	1401530	1403862	19309466
Melampsora laricis-populina 98AG31	Mela_sca_11	712218	714904	18968455
Melampsora laricis-populina 98AG31	Mela_sca_18	1401457	1403885	19309465
Melampsora laricis-populina 98AG31	Mela_sca_7	17116	21560	18970919
Melampsora laricis-populina 98AG31	Mela_sca_217	10377	11917	19309507
Melampsora laricis-populina 98AG31	Mela_sca_19	835452	836328	19055339
Melampsora laricis-populina 98AG31	Mela_sca_97	180384	181292	19312117
Melampsora laricis-populina 98AG31	Mela_sca_24	507895	509559	19055595
Melampsora laricis-populina 98AG31	Mela_sca_16	939140	940891	19308869
Melampsora laricis-populina 98AG31	Mela_sca_39	106856	110799	19056907
Melampsora laricis-populina 98AG31	Mela_sca_17	334445	337704	18969382
Melampsora laricis-populina 98AG31	Mela_sca_8	1518701	1520288	19311652
Melampsora laricis-populina 98AG31	Mela_sca_8	1518658	1521575	19311654
Melampsora laricis-populina 98AG31	Mela_sca_27	857177	861319	18795872
Melampsora laricis-populina 98AG31	Mela_sca_70	186820	187310	19058002
Melampsora laricis-populina 98AG31	Mela_sca_3	1193084	1193808	19222069
Melampsora laricis-populina 98AG31	Mela_sca_70	137517	138383	19057973
Melampsora laricis-populina 98AG31	Mela_sca_74	337971	338933	19311111
Melampsora laricis-populina 98AG31	Mela_sca_1	3335144	3338817	18600720
Melampsora laricis-populina 98AG31	Mela_sca_30	826588	829594	18885159
Melampsora laricis-populina 98AG31	Mela_sca_12	199198	205843	19054597
Melampsora laricis-populina 98AG31	Mela_sca_34	580668	584659	19056688
Melampsora laricis-populina 98AG31	Mela_sca_91	193446	194958	18602799
Melampsora laricis-populina 98AG31	Mela_sca_5	246361	247190	19139773
Melampsora laricis-populina 98AG31	Mela_sca_5	246201	247279	19139772
Melampsora laricis-populina 98AG31	Mela_sca_3	1218201	1223440	19222085
Melampsora laricis-populina 98AG31	Mela_sca_4	739173	744148	19309761
Melampsora laricis-populina 98AG31	Mela_sca_12	196849	201644	19054594
Melampsora laricis-populina 98AG31	Mela_sca_4	2020112	2021165	19310114
Melampsora laricis-populina 98AG31	Mela_sca_143	54615	59416	18601008
Melampsora laricis-populina 98AG31	Mela_sca_1	374133	378783	18600024
Melampsora laricis-populina 98AG31	Mela_sca_78	303475	305765	19140510
Melampsora laricis-populina 98AG31	Mela_sca_312	4554	9184	18885228
Melampsora laricis-populina 98AG31	Mela_sca_29	324987	326787	19055845
Melampsora laricis-populina 98AG31	Mela_sca_36	856231	857786	18796193
Melampsora laricis-populina 98AG31	Mela_sca_63	238910	243549	19140357
Melampsora laricis-populina 98AG31	Mela_sca_299	3166	8656	18884954
Melampsora laricis-populina 98AG31	Mela_sca_132	20455	23523	18600983
Melampsora laricis-populina 98AG31	Mela_sca_2	3386154	3390669	18601772
Melampsora laricis-populina 98AG31	Mela_sca_17	1378085	1379119	18969631
Melampsora laricis-populina 98AG31	Mela_sca_5	1632851	1633539	19140070
Melampsora laricis-populina 98AG31	Mela_sca_14	998557	1003763	19220533
Melampsora laricis-populina 98AG31	Mela_sca_38	112077	113775	18970546
Melampsora laricis-populina 98AG31	Mela_sca_28	763560	769274	19221667
Melampsora laricis-populina 98AG31	Mela_sca_2	3189801	3191385	18601702
Melampsora laricis-populina 98AG31	Mela_sca_33	408230	414447	19056443
Melampsora laricis-populina 98AG31	Mela_sca_20	232769	239307	19221158
Melampsora laricis-populina 98AG31	Mela_sca_38	112077	113834	18970547
Melampsora laricis-populina 98AG31	Mela_sca_38	110871	117598	18970544
Melampsora laricis-populina 98AG31	Mela_sca_38	107755	117597	18970545
Melampsora laricis-populina 98AG31	Mela_sca_30	826352	828162	18885160
Melampsora laricis-populina 98AG31	Mela_sca_106	52342	59107	19308547
Melampsora laricis-populina 98AG31	Mela_sca_63	500650	502118	19140423
Melampsora laricis-populina 98AG31	Mela_sca_3	2742661	2745143	19222474
Melampsora laricis-populina 98AG31	Mela_sca_2	1812292	1814729	18601419
Melampsora laricis-populina 98AG31	Mela_sca_2	1811960	1817338	18601418
Melampsora laricis-populina 98AG31	Mela_sca_36	855129	859014	18796194
Melampsora laricis-populina 98AG31	Mela_sca_113	8124	12832	18795285
Melampsora laricis-populina 98AG31	Mela_sca_95	185493	186556	18971786
Melampsora laricis-populina 98AG31	Mela_sca_74	166074	169393	19311059
Melampsora laricis-populina 98AG31	Mela_sca_90	195631	198472	18886962
Melampsora laricis-populina 98AG31	Mela_sca_148	42665	47967	19055062
Melampsora laricis-populina 98AG31	Mela_sca_213	1	1196	18601831
Melampsora laricis-populina 98AG31	Mela_sca_4	2018230	2024343	19310113
Melampsora laricis-populina 98AG31	Mela_sca_19	745395	751194	19055312
Melampsora laricis-populina 98AG31	Mela_sca_71	436731	437727	19058192
Melampsora laricis-populina 98AG31	Mela_sca_13	1628199	1629257	18969227
Melampsora laricis-populina 98AG31	Mela_sca_47	226527	231846	18796527
Melampsora laricis-populina 98AG31	Mela_sca_299	5796	9710	18884953
Melampsora laricis-populina 98AG31	Mela_sca_3	1499184	1500403	19222152
Melampsora laricis-populina 98AG31	Mela_sca_21	303203	306326	18884710
Melampsora laricis-populina 98AG31	Mela_sca_68	361370	366403	18797906
Melampsora laricis-populina 98AG31	Mela_sca_32	276822	277614	19056090
Melampsora laricis-populina 98AG31	Mela_sca_320	1315	2317	19309551
Melampsora laricis-populina 98AG31	Mela_sca_48	722237	722405	19139709
Melampsora laricis-populina 98AG31	Mela_sca_129	21454	21589	18600957
Melampsora laricis-populina 98AG31	Mela_sca_14	7848	10633	19220305
Melampsora laricis-populina 98AG31	Mela_sca_6	845941	846982	18797226
Melampsora laricis-populina 98AG31	Mela_sca_29	700021	705596	19055949
Melampsora laricis-populina 98AG31	Mela_sca_11	1334246	1336387	18968617
Melampsora laricis-populina 98AG31	Mela_sca_32	573844	575794	19056180
Melampsora laricis-populina 98AG31	Mela_sca_42	628693	630436	18796369
Melampsora laricis-populina 98AG31	Mela_sca_38	11349	14792	18970505
Melampsora laricis-populina 98AG31	Mela_sca_31	148473	151873	18969791
Melampsora laricis-populina 98AG31	Mela_sca_42	51108	51980	18796242
Melampsora laricis-populina 98AG31	Mela_sca_31	146691	150852	18969792
Melampsora laricis-populina 98AG31	Mela_sca_1	2438498	2444463	18600504
Melampsora laricis-populina 98AG31	Mela_sca_24	972519	975500	19055702
Melampsora laricis-populina 98AG31	Mela_sca_24	974006	975554	19055701
Melampsora laricis-populina 98AG31	Mela_sca_9	1580543	1584894	18886847
Melampsora laricis-populina 98AG31	Mela_sca_28	927158	929973	19221714
Melampsora laricis-populina 98AG31	Mela_sca_90	9520	13989	18886922
Melampsora laricis-populina 98AG31	Mela_sca_90	13074	14071	18886921
Melampsora laricis-populina 98AG31	Mela_sca_426	2892	5668	19057354
Melampsora laricis-populina 98AG31	Mela_sca_34	7	2494	19056586
Melampsora laricis-populina 98AG31	Mela_sca_8	1391137	1392195	19311614
Melampsora laricis-populina 98AG31	Mela_sca_37	82161	84131	18970303
Melampsora laricis-populina 98AG31	Mela_sca_57	419206	419947	18796997
Melampsora laricis-populina 98AG31	Mela_sca_73	219746	222450	18602709
Melampsora laricis-populina 98AG31	Mela_sca_30	883451	885313	18885182
Melampsora laricis-populina 98AG31	Mela_sca_16	1218253	1227274	19308946
Melampsora laricis-populina 98AG31	Mela_sca_80	304289	313467	19058385
Melampsora laricis-populina 98AG31	Mela_sca_27	830631	831618	18795862
Melampsora laricis-populina 98AG31	Mela_sca_5	185057	189900	19139744
Melampsora laricis-populina 98AG31	Mela_sca_17	1043332	1048189	18969548
Melampsora laricis-populina 98AG31	Mela_sca_18	456431	462063	19309210
Melampsora laricis-populina 98AG31	Mela_sca_10	1201849	1206914	18794984
Melampsora laricis-populina 98AG31	Mela_sca_17	1043528	1048189	18969549
Melampsora laricis-populina 98AG31	Mela_sca_13	1628397	1634008	18969225
Melampsora laricis-populina 98AG31	Mela_sca_51	275651	283122	18602450
Melampsora laricis-populina 98AG31	Mela_sca_88	298679	300189	19058464
Melampsora laricis-populina 98AG31	Mela_sca_225	6861	13304	19309514
Melampsora laricis-populina 98AG31	Mela_sca_72	202855	203678	19058272
Melampsora laricis-populina 98AG31	Mela_sca_21	360117	364624	18884733
Melampsora laricis-populina 98AG31	Mela_sca_21	362951	367578	18884735
Melampsora laricis-populina 98AG31	Mela_sca_34	500968	503882	19056664
Melampsora laricis-populina 98AG31	Mela_sca_5	1564015	1567998	19140067
Melampsora laricis-populina 98AG31	Mela_sca_21	1186699	1187751	18884918
Melampsora laricis-populina 98AG31	Mela_sca_142	38239	42564	19138675
Melampsora laricis-populina 98AG31	Mela_sca_14	498061	503468	19220442
Melampsora laricis-populina 98AG31	Mela_sca_14	498040	500870	19220443
Melampsora laricis-populina 98AG31	Mela_sca_11	1154721	1159555	18968577
Melampsora laricis-populina 98AG31	Mela_sca_63	422441	426794	19140407
Melampsora laricis-populina 98AG31	Mela_sca_114	4661	6162	18884511
Melampsora laricis-populina 98AG31	Mela_sca_1	2963175	2964856	18600640
Melampsora laricis-populina 98AG31	Mela_sca_8	1098639	1101796	19311556
Melampsora laricis-populina 98AG31	Mela_sca_1	2526340	2527332	18600524
Melampsora laricis-populina 98AG31	Mela_sca_2	2081410	2085571	18601474
Melampsora laricis-populina 98AG31	Mela_sca_6	1456048	1458919	18797367
Melampsora laricis-populina 98AG31	Mela_sca_3	252713	255702	19221832
Melampsora laricis-populina 98AG31	Mela_sca_8	1781628	1783037	19311712
Melampsora laricis-populina 98AG31	Mela_sca_1	3335305	3336147	18600721
Melampsora laricis-populina 98AG31	Mela_sca_57	226919	228649	18796933
Melampsora laricis-populina 98AG31	Mela_sca_43	402190	408536	19310411
Melampsora laricis-populina 98AG31	Mela_sca_43	405741	410253	19310410
Melampsora laricis-populina 98AG31	Mela_sca_101	15427	26086	18795154
Melampsora laricis-populina 98AG31	Mela_sca_101	20019	21790	18795152
Melampsora laricis-populina 98AG31	Mela_sca_101	20057	21789	18795153
Melampsora laricis-populina 98AG31	Mela_sca_19	123119	124776	19055145
Melampsora laricis-populina 98AG31	Mela_sca_392	1744	2904	19309570
Melampsora laricis-populina 98AG31	Mela_sca_14	127121	130215	19220336
Melampsora laricis-populina 98AG31	Mela_sca_10	794569	800583	18794872
Melampsora laricis-populina 98AG31	Mela_sca_16	960256	965494	19308872
Melampsora laricis-populina 98AG31	Mela_sca_130	9596	14855	18795318
Melampsora laricis-populina 98AG31	Mela_sca_203	1157	6303	19138717
Melampsora laricis-populina 98AG31	Mela_sca_3	454974	456970	19221884
Melampsora laricis-populina 98AG31	Mela_sca_75	3590	5276	19311153
Melampsora laricis-populina 98AG31	Mela_sca_5	1679063	1681893	19140076
Melampsora laricis-populina 98AG31	Mela_sca_30	612353	617828	18885088
Melampsora laricis-populina 98AG31	Mela_sca_31	327017	332985	18969834
Melampsora laricis-populina 98AG31	Mela_sca_234	7132	12561	18601840
Melampsora laricis-populina 98AG31	Mela_sca_3	1732495	1734710	19222212
Melampsora laricis-populina 98AG31	Mela_sca_32	760711	763349	19056231
Melampsora laricis-populina 98AG31	Mela_sca_8	1987889	1994160	19311764
Melampsora laricis-populina 98AG31	Mela_sca_4	1285121	1287144	19309917
Melampsora laricis-populina 98AG31	Mela_sca_1	3387766	3392209	18600733
Melampsora laricis-populina 98AG31	Mela_sca_43	627483	634072	19310480
Melampsora laricis-populina 98AG31	Mela_sca_1	4024116	4025699	18600902
Melampsora laricis-populina 98AG31	Mela_sca_6	839216	847022	18797225
Melampsora laricis-populina 98AG31	Mela_sca_106	52592	57903	19308546
Melampsora laricis-populina 98AG31	Mela_sca_27	628509	634382	18795821
Melampsora laricis-populina 98AG31	Mela_sca_370	2	6171	19056837
Melampsora laricis-populina 98AG31	Mela_sca_33	407252	410088	19056442
Melampsora laricis-populina 98AG31	Mela_sca_33	408230	410004	19056444
Melampsora laricis-populina 98AG31	Mela_sca_7	1006131	1007149	18971170
Melampsora laricis-populina 98AG31	Mela_sca_1	2592853	2599552	18600548
Melampsora laricis-populina 98AG31	Mela_sca_1	2589826	2600236	18600545
Melampsora laricis-populina 98AG31	Mela_sca_16	1448124	1452518	19309012
Melampsora laricis-populina 98AG31	Mela_sca_37	426254	431682	18970380
Melampsora laricis-populina 98AG31	Mela_sca_37	426048	427058	18970381
Melampsora laricis-populina 98AG31	Mela_sca_3	1498449	1500415	19222151
Melampsora laricis-populina 98AG31	Mela_sca_34	502962	507831	19056665
Melampsora laricis-populina 98AG31	Mela_sca_34	501968	503861	19056667
Melampsora laricis-populina 98AG31	Mela_sca_34	502962	503778	19056666
Melampsora laricis-populina 98AG31	Mela_sca_46	5702	9416	19310556
Melampsora laricis-populina 98AG31	Mela_sca_8	773532	778077	19311466
Melampsora laricis-populina 98AG31	Mela_sca_303	1739	4692	19222567
Melampsora laricis-populina 98AG31	Mela_sca_28	192025	193049	19221529
Melampsora laricis-populina 98AG31	Mela_sca_63	79316	80638	19140330
Melampsora laricis-populina 98AG31	Mela_sca_108	41913	48063	19138508
Melampsora laricis-populina 98AG31	Mela_sca_27	860323	864816	18795870
Melampsora laricis-populina 98AG31	Mela_sca_69	279571	281433	18797978
Melampsora laricis-populina 98AG31	Mela_sca_83	173431	174449	18971633
Melampsora laricis-populina 98AG31	Mela_sca_2	3367429	3370911	18601763
Melampsora laricis-populina 98AG31	Mela_sca_2	3367429	3370368	18601762
Melampsora laricis-populina 98AG31	Mela_sca_18	456511	457382	19309211
Melampsora laricis-populina 98AG31	Mela_sca_6	1646152	1648743	18797399
Melampsora laricis-populina 98AG31	Mela_sca_216	5796	7147	19055486
Melampsora laricis-populina 98AG31	Mela_sca_216	5566	7819	19055487
Melampsora laricis-populina 98AG31	Mela_sca_4	1903332	1905052	19310077
Melampsora laricis-populina 98AG31	Mela_sca_4	1902296	1905066	19310076
Melampsora laricis-populina 98AG31	Mela_sca_80	305455	310384	19058384
Melampsora laricis-populina 98AG31	Mela_sca_28	192025	193078	19221530
Melampsora laricis-populina 98AG31	Mela_sca_42	695538	697322	18796388
Melampsora laricis-populina 98AG31	Mela_sca_5	1830279	1839245	19140110
Melampsora laricis-populina 98AG31	Mela_sca_14	128155	130159	19220337
Melampsora laricis-populina 98AG31	Mela_sca_10	928518	936347	18794901
Melampsora laricis-populina 98AG31	Mela_sca_14	104505	109199	19220334
Melampsora laricis-populina 98AG31	Mela_sca_11	711239	716195	18968454
Melampsora laricis-populina 98AG31	Mela_sca_11	712217	714905	18968456
Melampsora laricis-populina 98AG31	Mela_sca_31	539884	545657	18969904
Melampsora laricis-populina 98AG31	Mela_sca_15	1495658	1502209	19221019
Melampsora laricis-populina 98AG31	Mela_sca_79	70167	71164	18971420
Melampsora laricis-populina 98AG31	Mela_sca_63	76587	82469	19140331
Melampsora laricis-populina 98AG31	Mela_sca_6	2004224	2009752	18797493
Melampsora laricis-populina 98AG31	Mela_sca_4	1146573	1149254	19309879
Melampsora laricis-populina 98AG31	Mela_sca_2	869719	871108	18601228
Melampsora laricis-populina 98AG31	Mela_sca_6	2046719	2050497	18797511
Melampsora laricis-populina 98AG31	Mela_sca_107	109892	115635	18884500
Melampsora laricis-populina 98AG31	Mela_sca_91	192367	196055	18602801
Melampsora laricis-populina 98AG31	Mela_sca_20	1438	3035	19221128
Melampsora laricis-populina 98AG31	Mela_sca_43	776456	779466	19310510
Melampsora laricis-populina 98AG31	Mela_sca_43	774870	779396	19310511
Melampsora laricis-populina 98AG31	Mela_sca_19	120118	125435	19055146
Melampsora laricis-populina 98AG31	Mela_sca_4	1992538	1998467	19310109
Melampsora laricis-populina 98AG31	Mela_sca_34	386934	389593	19056645
Melampsora laricis-populina 98AG31	Mela_sca_1	2783572	2787968	18600590
Melampsora laricis-populina 98AG31	Mela_sca_27	554990	557847	18795807
Melampsora laricis-populina 98AG31	Mela_sca_30	105076	110891	18884982
Melampsora laricis-populina 98AG31	Mela_sca_11	7331	12173	18968277
Melampsora laricis-populina 98AG31	Mela_sca_30	109909	110735	18884981
Melampsora laricis-populina 98AG31	Mela_sca_132	22175	26646	18600982
Melampsora laricis-populina 98AG31	Mela_sca_303	3670	4694	19222569
Melampsora laricis-populina 98AG31	Mela_sca_12	200600	206913	19054601
Melampsora laricis-populina 98AG31	Mela_sca_143	54811	55537	18601009
Melampsora laricis-populina 98AG31	Mela_sca_34	553882	554367	19056681
Melampsora laricis-populina 98AG31	Mela_sca_3	1973004	1973949	19222264
Melampsora laricis-populina 98AG31	Mela_sca_46	549718	550740	19310657
Melampsora laricis-populina 98AG31	Mela_sca_41	644394	647207	18885422
Melampsora laricis-populina 98AG31	Mela_sca_55	53721	54720	19310747
Melampsora laricis-populina 98AG31	Mela_sca_7	1871216	1873848	18971360
Melampsora laricis-populina 98AG31	Mela_sca_44	136414	136601	19139363
Melampsora laricis-populina 98AG31	Mela_sca_9	972838	974416	18886718
Melampsora laricis-populina 98AG31	Mela_sca_20	1093187	1094084	19221376
Melampsora laricis-populina 98AG31	Mela_sca_6	769920	770937	18797206
Melampsora laricis-populina 98AG31	Mela_sca_18	880033	882093	19309309
Melampsora laricis-populina 98AG31	Mela_sca_265	7376	11172	18795705
Melampsora laricis-populina 98AG31	Mela_sca_33	782525	790149	19056532
Melampsora laricis-populina 98AG31	Mela_sca_37	791244	795669	18970483
Melampsora laricis-populina 98AG31	Mela_sca_37	791243	798613	18970482
Melampsora laricis-populina 98AG31	Mela_sca_37	792957	795214	18970481
Melampsora laricis-populina 98AG31	Mela_sca_31	923828	924942	18970008
Melampsora laricis-populina 98AG31	Mela_sca_101	17473	22997	18795155
Melampsora laricis-populina 98AG31	Mela_sca_1	2526239	2528756	18600526
Melampsora laricis-populina 98AG31	Mela_sca_80	201425	202508	19058364
Melampsora laricis-populina 98AG31	Mela_sca_1	1625195	1625510	18600312
Melampsora laricis-populina 98AG31	Mela_sca_13	1602175	1602926	18969210
Melampsora laricis-populina 98AG31	Mela_sca_1	1525856	1526787	18600292
Melampsora laricis-populina 98AG31	Mela_sca_28	524629	528746	19221588
Melampsora laricis-populina 98AG31	Mela_sca_11	1724595	1726171	18968731
Melampsora laricis-populina 98AG31	Mela_sca_14	242982	252519	19220382
Melampsora laricis-populina 98AG31	Mela_sca_19	612980	615594	19055273
Melampsora laricis-populina 98AG31	Mela_sca_13	947406	948891	18969043
Melampsora laricis-populina 98AG31	Mela_sca_47	280533	281254	18796556
Melampsora laricis-populina 98AG31	Mela_sca_319	6160	7106	18970035
Melampsora laricis-populina 98AG31	Mela_sca_99	150041	152859	18971827
Melampsora laricis-populina 98AG31	Mela_sca_1	2441765	2442788	18600502
Melampsora laricis-populina 98AG31	Mela_sca_50	687398	689006	19057669
Melampsora laricis-populina 98AG31	Mela_sca_108	43009	47070	19138506
Melampsora laricis-populina 98AG31	Mela_sca_24	1045036	1046993	19055717
Melampsora laricis-populina 98AG31	Mela_sca_217	9165	13047	19309506
Melampsora laricis-populina 98AG31	Mela_sca_97	179567	181245	19312119
Melampsora laricis-populina 98AG31	Mela_sca_12	1354048	1359104	19054897
Melampsora laricis-populina 98AG31	Mela_sca_49	470518	473069	19057479
Melampsora laricis-populina 98AG31	Mela_sca_54	583599	584621	19222759
Melampsora laricis-populina 98AG31	Mela_sca_103	51971	54583	19054471
Melampsora laricis-populina 98AG31	Mela_sca_79	196189	196744	18971454
Melampsora laricis-populina 98AG31	Mela_sca_63	241888	245069	19140356
Melampsora laricis-populina 98AG31	Mela_sca_16	288456	291304	19308710
Melampsora laricis-populina 98AG31	Mela_sca_68	276102	277778	18797874
Melampsora laricis-populina 98AG31	Mela_sca_51	522381	525220	18602483
Melampsora laricis-populina 98AG31	Mela_sca_68	271954	278943	18797873
Melampsora laricis-populina 98AG31	Mela_sca_68	275015	278932	18797872
Melampsora laricis-populina 98AG31	Mela_sca_4	1244344	1246208	19309903
Melampsora laricis-populina 98AG31	Mela_sca_48	346845	351569	19139600
Melampsora laricis-populina 98AG31	Mela_sca_2	3188535	3192449	18601701
Melampsora laricis-populina 98AG31	Mela_sca_28	927463	929944	19221715
Melampsora laricis-populina 98AG31	Mela_sca_2	307928	315300	18601147
Melampsora laricis-populina 98AG31	Mela_sca_83	352290	356647	18971691
Melampsora laricis-populina 98AG31	Mela_sca_83	211314	213381	18971654
Melampsora laricis-populina 98AG31	Mela_sca_54	57903	62248	19222623
Melampsora laricis-populina 98AG31	Mela_sca_2	307828	310603	18601148
Melampsora laricis-populina 98AG31	Mela_sca_5	1789279	1790083	19140098
Melampsora laricis-populina 98AG31	Mela_sca_9	1583053	1587887	18886846
Melampsora laricis-populina 98AG31	Mela_sca_11	31588	32639	18968284
Melampsora laricis-populina 98AG31	Mela_sca_56	46694	47213	18970760
Melampsora laricis-populina 98AG31	Mela_sca_81	71947	72311	18971515
Melampsora laricis-populina 98AG31	Mela_sca_83	356243	356881	18971692
Melampsora laricis-populina 98AG31	Mela_sca_12	550996	552860	19054693
Melampsora laricis-populina 98AG31	Mela_sca_19	222396	225274	19055165
Melampsora laricis-populina 98AG31	Mela_sca_22	486952	489838	19138831
Melampsora laricis-populina 98AG31	Mela_sca_25	165491	165680	19139068
Melampsora laricis-populina 98AG31	Mela_sca_25	1136707	1137414	19139258
Melampsora laricis-populina 98AG31	Mela_sca_48	89052	89986	19139528
Melampsora laricis-populina 98AG31	Mela_sca_3	1151429	1151793	19222049
Melampsora laricis-populina 98AG31	Mela_sca_38	531362	532972	18970630
Melampsora laricis-populina 98AG31	Mela_sca_74	337694	341585	19311112
Melampsora laricis-populina 98AG31	Mela_sca_39	139462	143457	19056917
Melampsora laricis-populina 98AG31	Mela_sca_96	206784	210043	19312058
Melampsora laricis-populina 98AG31	Mela_sca_57	324795	327140	18796975
Melampsora laricis-populina 98AG31	Mela_sca_32	897345	899748	19056287
Melampsora laricis-populina 98AG31	Mela_sca_32	895870	899608	19056285
Melampsora laricis-populina 98AG31	Mela_sca_23	971112	974514	18795659
Melampsora laricis-populina 98AG31	Mela_sca_95	154098	157566	18971777
Melampsora laricis-populina 98AG31	Mela_sca_33	868427	869776	19056552
Melampsora laricis-populina 98AG31	Mela_sca_43	546269	548900	19310450
Melampsora laricis-populina 98AG31	Mela_sca_43	546074	550020	19310452
Melampsora laricis-populina 98AG31	Mela_sca_1	3094015	3098483	18600671
Melampsora laricis-populina 98AG31	Mela_sca_143	18134	19936	18601003
Melampsora laricis-populina 98AG31	Mela_sca_143	18145	20006	18601004
Melampsora laricis-populina 98AG31	Mela_sca_10	924702	925496	18794891
Melampsora laricis-populina 98AG31	Mela_sca_66	82721	85851	19057808
Melampsora laricis-populina 98AG31	Mela_sca_6	1071689	1074559	18797298
Melampsora laricis-populina 98AG31	Mela_sca_4	1707470	1708952	19310016
Melampsora laricis-populina 98AG31	Mela_sca_297	7452	9765	19139292
Melampsora laricis-populina 98AG31	Mela_sca_68	327590	329172	18797889
Melampsora laricis-populina 98AG31	Mela_sca_43	691412	695399	19310499
Melampsora laricis-populina 98AG31	Mela_sca_29	407703	411432	19055877
Melampsora laricis-populina 98AG31	Mela_sca_12	1101705	1104592	19054834
Melampsora laricis-populina 98AG31	Mela_sca_25	613608	614515	19139148
Melampsora laricis-populina 98AG31	Mela_sca_3	948234	948762	19221980
Melampsora laricis-populina 98AG31	Mela_sca_41	763640	765874	18885435
Melampsora laricis-populina 98AG31	Mela_sca_7	1653851	1655885	18971303
Melampsora laricis-populina 98AG31	Mela_sca_1	2312679	2313468	18600475
Melampsora laricis-populina 98AG31	Mela_sca_79	162657	163660	18971448
Melampsora laricis-populina 98AG31	Mela_sca_107	10722	11713	18884461
Melampsora laricis-populina 98AG31	Mela_sca_1	1514822	1517667	18600288
Melampsora laricis-populina 98AG31	Mela_sca_17	1194638	1195270	18969590
Melampsora laricis-populina 98AG31	Mela_sca_10	1887469	1888457	18795145
Melampsora laricis-populina 98AG31	Mela_sca_1	286958	287989	18600006
Melampsora laricis-populina 98AG31	Mela_sca_10	1200626	1206913	18794983
Melampsora laricis-populina 98AG31	Mela_sca_103	76868	79520	19054476
Melampsora laricis-populina 98AG31	Mela_sca_5	696202	697332	19139869
Melampsora laricis-populina 98AG31	Mela_sca_56	261467	262450	18970817
Melampsora laricis-populina 98AG31	Mela_sca_14	106787	108121	19220333
Melampsora laricis-populina 98AG31	Mela_sca_20	233906	235563	19221159
Melampsora laricis-populina 98AG31	Mela_sca_65	521054	523265	18886114
Melampsora laricis-populina 98AG31	Mela_sca_43	335741	342598	19310391
Melampsora laricis-populina 98AG31	Mela_sca_10	631921	633461	18794837
Melampsora laricis-populina 98AG31	Mela_sca_29	545774	548725	19055915
Melampsora laricis-populina 98AG31	Mela_sca_73	254428	256423	18602730
Melampsora laricis-populina 98AG31	Mela_sca_5	363391	368935	19139790
Melampsora laricis-populina 98AG31	Mela_sca_48	346725	352450	19139598
Melampsora laricis-populina 98AG31	Mela_sca_105	90407	91418	19220143
Melampsora laricis-populina 98AG31	Mela_sca_60	247804	252282	19310957
Melampsora laricis-populina 98AG31	Mela_sca_48	326580	328069	19139593
Melampsora laricis-populina 98AG31	Mela_sca_37	414925	415931	18970374
Melampsora laricis-populina 98AG31	Mela_sca_48	322213	328156	19139591
Melampsora laricis-populina 98AG31	Mela_sca_48	326740	328157	19139590
Mortierella verticillata NRRL 6337	Mort_sup1.15	550578	557099	19379149
Mortierella verticillata NRRL 6337	Mort_sup1.13	1231512	1236204	19125942
Mortierella verticillata NRRL 6337	Mort_sup1.5	435453	445759	19379490
Mortierella verticillata NRRL 6337	Mort_sup1.8	986	5991	19040708
Mortierella verticillata NRRL 6337	Mort_sup1.15	554043	557099	19379148
Mortierella verticillata NRRL 6337	Mort_sup1.6	2903967	2905882	19207825
Mortierella verticillata NRRL 6337	Mort_sup1.5	439403	444657	19379489
Mucor circinelloides CBS277.49	Muco_sca_03	2253950	2254408	18838409
Mucor circinelloides CBS277.49	Muco_sca_01	5350658	5353620	19257709
Mucor circinelloides CBS277.49	Muco_sca_01	5626074	5626263	19257739
Mucor circinelloides CBS277.49	Muco_sca_05	667050	675029	18732589
Mucor circinelloides CBS277.49	Muco_sca_06	411983	418277	19257785
Mucor circinelloides CBS277.49	Muco_sca_06	1271623	1276600	19257859
Mucor circinelloides CBS277.49	Muco_sca_05	668056	673459	18732590
Mucor circinelloides CBS277.49	Muco_sca_01	1736227	1740793	19257472
Mucor circinelloides CBS277.49	Muco_sca_01	1736227	1739434	19257473
Neosartorya fischeri NRRL 181	NFIA_supnull.581	1068724	1074044	18782001
Paxillus involutus ATCC 200175	Paxi_sca_228	1	2903	19067345
Paxillus involutus ATCC 200175	Paxi_sca_565	6641	7860	19067549
Paxillus involutus ATCC 200175	Paxi_sca_120	28224	29086	19322217
Paxillus involutus ATCC 200175	Paxi_sca_623	7	1859	18809178
Paxillus involutus ATCC 200175	Paxi_sca_729	4285	5977	18809257
Paxillus involutus ATCC 200175	Paxi_sca_851	319	1156	18809274
Paxillus involutus ATCC 200175	Paxi_sca_486	3801	8776	18636577
Paxillus involutus ATCC 200175	Paxi_sca_154	9047	11900	19236025
Paxillus involutus ATCC 200175	Paxi_sca_154	9855	11536	19236024
Paxillus involutus ATCC 200175	Paxi_sca_2	418728	419093	18808858
Paxillus involutus ATCC 200175	Paxi_sca_137	18908	22840	18636239
Paxillus involutus ATCC 200175	Paxi_sca_771	2412	5526	19236622
Paxillus involutus ATCC 200175	Paxi_sca_1433	97	794	18897606
Paxillus involutus ATCC 200175	Paxi_sca_64	140371	141187	18809197
Paxillus involutus ATCC 200175	Paxi_sca_2154	562	1694	19236080
Paxillus involutus ATCC 200175	Paxi_sca_884	1791	5475	18983805
Paxillus involutus ATCC 200175	Paxi_sca_1222	3295	3839	18808784
Paxillus involutus ATCC 200175	Paxi_sca_39	99327	102392	19236289
Paxillus involutus ATCC 200175	Paxi_sca_503	9102	9484	18636582
Paxillus involutus ATCC 200175	Paxi_sca_1907	918	2086	19151371
Paxillus involutus ATCC 200175	Paxi_sca_1347	2024	2659	19236004
Paxillus involutus ATCC 200175	Paxi_sca_42	138842	142571	18636530
Paxillus involutus ATCC 200175	Paxi_sca_131	4131	6643	19236000
Paxillus involutus ATCC 200175	Paxi_sca_18	53841	54521	19322312
Paxillus involutus ATCC 200175	Paxi_sca_870	3799	5362	18636950
Paxillus involutus ATCC 200175	Paxi_sca_3	114349	117970	19236144
Paxillus involutus ATCC 200175	Paxi_sca_174	14982	17610	18636396
Paxillus involutus ATCC 200175	Paxi_sca_104	55293	58723	19235860
Paxillus involutus ATCC 200175	Paxi_sca_101	56256	59717	18983210
Paxillus involutus ATCC 200175	Paxi_sca_740	817	2411	19151763
Paxillus involutus ATCC 200175	Paxi_sca_76	123638	126860	19322621
Paxillus involutus ATCC 200175	Paxi_sca_105	61195	62861	18636204
Paxillus involutus ATCC 200175	Paxi_sca_486	5000	5884	18636578
Paxillus involutus ATCC 200175	Paxi_sca_7	977390	978635	18636805
Paxillus involutus ATCC 200175	Paxi_sca_740	11	2512	19151762
Paxillus involutus ATCC 200175	Paxi_sca_36	35766	38563	19067514
Paxillus involutus ATCC 200175	Paxi_sca_39	42115	44222	19236276
Paxillus involutus ATCC 200175	Paxi_sca_39	42179	43857	19236275
Paxillus involutus ATCC 200175	Paxi_sca_1716	843	2679	18897664
Paxillus involutus ATCC 200175	Paxi_sca_1341	568	1677	18808790
Paxillus involutus ATCC 200175	Paxi_sca_43	141787	148664	18983569
Paxillus involutus ATCC 200175	Paxi_sca_43	144816	147367	18983567
Paxillus involutus ATCC 200175	Paxi_sca_167	778	1255	18897644
Paxillus involutus ATCC 200175	Paxi_sca_198	16257	17557	19322348
Paxillus involutus ATCC 200175	Paxi_sca_1222	836	3915	18808782
Paxillus involutus ATCC 200175	Paxi_sca_771	781	3075	19236619
Paxillus involutus ATCC 200175	Paxi_sca_1146	515	1483	18983227
Paxillus involutus ATCC 200175	Paxi_sca_1658	490	1457	18808819
Paxillus involutus ATCC 200175	Paxi_sca_2	427127	430986	18808863
Paxillus involutus ATCC 200175	Paxi_sca_49	234096	235007	19151655
Paxillus involutus ATCC 200175	Paxi_sca_1937	712	2466	18983445
Paxillus involutus ATCC 200175	Paxi_sca_55	29845	30675	18898010
Paxillus involutus ATCC 200175	Paxi_sca_672	485	1778	18983748
Phanerochaete carnosa HHB-10118-Sp	Phac_sca_1	4651580	4654402	19299636
Phanerochaete carnosa HHB-10118-Sp	Phac_sca_6	1235272	1238898	18785926
Phanerochaete carnosa HHB-10118-Sp	Phac_sca_6	1234432	1239551	18785927
Phanerochaete carnosa HHB-10118-Sp	Phac_sca_524	2	3179	18785876
Phanerochaete chrysosporium RP-78	Phch_sca_12	1018505	1019644	18865521
Phanerochaete chrysosporium RP-78	Phch_sca_11	7359	9274	18777431
Phanerochaete chrysosporium RP-78	Phch_sca_2	2589731	2592413	19290345
Phanerochaete chrysosporium RP-78	Phch_sca_9	733003	734763	19035140
Phanerochaete chrysosporium RP-78	Phch_sca_1	355664	358451	19202136
Phanerochaete chrysosporium RP-78	Phch_sca_25	36856	40953	19035044
Phanerochaete chrysosporium RP-78	Phch_sca_4	673144	675733	18777575
Phanerochaete chrysosporium RP-78	Phch_sca_8	551093	556993	18948909
Phanerochaete chrysosporium RP-78	Phch_sca_8	554498	556994	18948908
Phanerochaete chrysosporium RP-78	Phch_sca_2	2852410	2854882	19290405
Phanerochaete chrysosporium RP-78	Phch_sca_2	2851024	2854807	19290406
Phlebia brevispora HHB-7030 SS6	Phlb_sca_1536	447	1008	19090045
Phlebia brevispora HHB-7030 SS6	Phlb_sca_14	1233135	1240287	18732840
Phlebia brevispora HHB-7030 SS6	Phlb_sca_12	1242527	1243329	18920556
Phlebia brevispora HHB-7030 SS6	Phlb_sca_1560	473	1597	19005932
Phlebia brevispora HHB-7030 SS6	Phlb_sca_23	176234	180205	19258457
Phlebia brevispora HHB-7030 SS6	Phlb_sca_48	75209	77127	19090199
Phlebia brevispora HHB-7030 SS6	Phlb_sca_1	2685950	2686882	19174120
Phlebia brevispora HHB-7030 SS6	Phlb_sca_22	470074	472554	19258357
Phlebia brevispora HHB-7030 SS6	Phlb_sca_583	3	321	19090205
Phlebia brevispora HHB-7030 SS6	Phlb_sca_12	1222841	1230366	18920553
Phlebia brevispora HHB-7030 SS6	Phlb_sca_17	154848	158814	19258308
Phlebia brevispora HHB-7030 SS6	Phlb_sca_5	760969	767995	19345153
Phlebia brevispora HHB-7030 SS6	Phlb_sca_12	1222742	1229852	18920554
Phlebia brevispora HHB-7030 SS6	Phlb_sca_1	2317171	2318393	19174115
Phlebia brevispora HHB-7030 SS6	Phlb_sca_36	106369	108306	19006011
Phlebia brevispora HHB-7030 SS6	Phlb_sca_36	104816	110480	19006010
Phlebia brevispora HHB-7030 SS6	Phlb_sca_8	361229	365209	19006122
Phlebia brevispora HHB-7030 SS6	Phlb_sca_49	37070	38151	19006036
Phlebia brevispora HHB-7030 SS6	Phlb_sca_24	113897	117082	19174254
Phlebiopsis gigantea 11061_1 CR5-6	Phgi_sca_31	64	2486	18794628
Phycomyces blakesleeanus NRRL1555	Phyb_sca_6	610534	610901	18882729
Phycomyces blakesleeanus NRRL1555	Phyb_sca_23	76748	81140	18793496
Phycomyces blakesleeanus NRRL1555	Phyb_sca_4	1921283	1922226	18598503
Phycomyces blakesleeanus NRRL1555	Phyb_sca_1	2823520	2825859	18594258
Phycomyces blakesleeanus NRRL1555	Phyb_sca_3	575308	576644	18596854
Phycomyces blakesleeanus NRRL1555	Phyb_sca_71	3387	4463	18599794
Phycomyces blakesleeanus NRRL1555	Phyb_sca_13	302936	303247	19307226
Phycomyces blakesleeanus NRRL1555	Phyb_sca_17	978744	980538	19218883
Phycomyces blakesleeanus NRRL1555	Phyb_sca_11	34809	35509	18881464
Phycomyces blakesleeanus NRRL1555	Phyb_sca_9	1613401	1615272	18883759
Phycomyces blakesleeanus NRRL1555	Phyb_sca_11	632553	633020	18881617
Phycomyces blakesleeanus NRRL1555	Phyb_sca_16	132749	135845	19053407
Phycomyces blakesleeanus NRRL1555	Phyb_sca_41	92048	96361	19307945
Phycomyces blakesleeanus NRRL1555	Phyb_sca_1	891413	892956	18593784
Phycomyces blakesleeanus NRRL1555	Phyb_sca_27	409732	415112	18793991
Phycomyces blakesleeanus NRRL1555	Phyb_sca_5	1112340	1118473	18599333
Phycomyces blakesleeanus NRRL1555	Phyb_sca_51	37552	42401	19138242
Phycomyces blakesleeanus NRRL1555	Phyb_sca_51	37435	42286	19138243
Phycomyces blakesleeanus NRRL1555	Phyb_sca_25	714078	724353	18967403
Phycomyces blakesleeanus NRRL1555	Phyb_sca_25	285800	287327	18967217
Phycomyces blakesleeanus NRRL1555	Phyb_sca_31	95088	98195	19137982
Phycomyces blakesleeanus NRRL1555	Phyb_sca_15	280724	286635	19052974
Phycomyces blakesleeanus NRRL1555	Phyb_sca_24	619493	621135	18882327
Phycomyces blakesleeanus NRRL1555	Phyb_sca_1	4319505	4324594	18594836
Phycomyces blakesleeanus NRRL1555	Phyb_sca_1	4315670	4322297	18594838
Phycomyces blakesleeanus NRRL1555	Phyb_sca_13	1125725	1128884	19307485
Phycomyces blakesleeanus NRRL1555	Phyb_sca_9	936465	938596	18883529
Phycomyces blakesleeanus NRRL1555	Phyb_sca_33	239930	242844	18597875
Phycomyces blakesleeanus NRRL1555	Phyb_sca_33	239866	244073	18597873
Phycomyces blakesleeanus NRRL1555	Phyb_sca_11	771087	776122	18881639
Phycomyces blakesleeanus NRRL1555	Phyb_sca_15	1134791	1138263	19053323
Phycomyces blakesleeanus NRRL1555	Phyb_sca_5	1873170	1875926	18599621
Phycomyces blakesleeanus NRRL1555	Phyb_sca_1	472884	478048	18593705
Phycomyces blakesleeanus NRRL1555	Phyb_sca_2	1033817	1037613	18595859
Phycomyces blakesleeanus NRRL1555	Phyb_sca_13	115120	119405	19307183
Phycomyces blakesleeanus NRRL1555	Phyb_sca_11	351190	357026	18881536
Phycomyces blakesleeanus NRRL1555	Phyb_sca_3	1966604	1969733	18597223
Phycomyces blakesleeanus NRRL1555	Phyb_sca_7	532257	534067	19219517
Phycomyces blakesleeanus NRRL1555	Phyb_sca_15	1133619	1138286	19053326
Phycomyces blakesleeanus NRRL1555	Phyb_sca_15	1133619	1138662	19053325
Phycomyces blakesleeanus NRRL1555	Phyb_sca_2	3578761	3581541	18596473
Phycomyces blakesleeanus NRRL1555	Phyb_sca_1	4070628	4071527	18594735
Phycomyces blakesleeanus NRRL1555	Phyb_sca_55	19164	25515	18882570
Phycomyces blakesleeanus NRRL1555	Phyb_sca_30	488907	491996	19137915
Phycomyces blakesleeanus NRRL1555	Phyb_sca_25	714678	722199	18967402
Phycomyces blakesleeanus NRRL1555	Phyb_sca_25	716115	722004	18967406
Phycomyces blakesleeanus NRRL1555	Phyb_sca_46	155815	156540	18882520
Phycomyces blakesleeanus NRRL1555	Phyb_sca_11	113724	118638	18881477
Phycomyces blakesleeanus NRRL1555	Phyb_sca_11	112776	116492	18881479
Phycomyces blakesleeanus NRRL1555	Phyb_sca_55	20128	22220	18882571
Phycomyces blakesleeanus NRRL1555	Phyb_sca_11	33909	37009	18881463
Phycomyces blakesleeanus NRRL1555	Phyb_sca_15	280726	286418	19052973
Phycomyces blakesleeanus NRRL1555	Phyb_sca_17	978944	980668	19218884
Phycomyces blakesleeanus NRRL1555	Phyb_sca_39	18825	19675	18794231
Phycomyces blakesleeanus NRRL1555	Phyb_sca_2	1185043	1189285	18595894
Phycomyces blakesleeanus NRRL1555	Phyb_sca_1	2973838	2977368	18594307
Phycomyces blakesleeanus NRRL1555	Phyb_sca_24	619604	625039	18882326
Pleurotus ostreatus PC15	PO15_sca_02	409118	413368	18980941
Pleurotus ostreatus PC15	PO15_sca_03	430055	431935	19232583
Pleurotus ostreatus PC15	PO15_sca_03	426831	429831	20155072
Pleurotus ostreatus PC15	PO15_sca_08	2419357	2419735	18981187
Pleurotus ostreatus PC15	PO15_sca_08	2287166	2287912	18981170
Pleurotus ostreatus PC15	PO15_sca_05	2821132	2824146	18806778
Pleurotus ostreatus PC15	PO15_sca_10	431872	435572	18806834
Pleurotus ostreatus PC15	PO15_sca_06	2651991	2653432	19148802
Pleurotus ostreatus PC15	PO15_sca_02	254841	258162	18980919
Pleurotus ostreatus PC15	PO15_sca_11	119198	122212	19148805
Pleurotus ostreatus PC15	PO15_sca_11	2258783	2259202	19148916
Pleurotus ostreatus PC15	PO15_sca_03	454463	457028	19232591
Pleurotus ostreatus PC15	PO15_sca_08	2418419	2423646	18981186
Pleurotus ostreatus PC15	PO15_sca_02	409524	414487	18980938
Pleurotus ostreatus PC15	PO15_sca_03	424902	431294	19232582
Pleurotus ostreatus PC9	Pos9_sca_43	41324	42761	18773794
Pleurotus ostreatus PC9	Pos9_sca_171	4417	5030	18862168
Pleurotus ostreatus PC9	Pos9_sca_235	223	3539	19286603
Pleurotus ostreatus PC9	Pos9_sca_30	254	4558	19286605
Pleurotus ostreatus PC9	Pos9_sca_190	3381	4822	19286594
Pleurotus ostreatus PC9	Pos9_sca_12	477882	478266	18862160
Pleurotus ostreatus PC9	Pos9_sca_214	125	4476	19031969
Pleurotus ostreatus PC9	Pos9_sca_10	762745	767099	19286563
Pleurotus ostreatus PC9	Pos9_sca_561	1265	1639	18946109
Pleurotus ostreatus PC9	Pos9_sca_7	1283675	1284504	19032109
Pleurotus ostreatus PC9	Pos9_sca_257	1	923	19371116
Pleurotus ostreatus PC9	Pos9_sca_5	2394422	2395884	18862259
Pleurotus ostreatus PC9	Pos9_sca_16	274337	274498	19118802
Pleurotus ostreatus PC9	Pos9_sca_215	396	4753	19031973
Pleurotus ostreatus PC9	Pos9_sca_564	63	1128	18773805
Postia placenta MAD-698	Posp_sca_13	591007	593106	20155075
Postia placenta MAD-698	Posp_sca_13	585465	590058	19179741
Postia placenta MAD-698	Posp_sca_23	294500	296656	19012200
Postia placenta MAD-698	Posp_sca_23	294196	297163	19012199
Postia placenta MAD-698	Posp_sca_132	211943	212487	18844159
Postia placenta MAD-698	Posp_sca_13	587534	594094	19179745
Postia placenta MAD-698	Posp_sca_10	469759	475295	18751189
Postia placenta MAD-698	Posp_sca_9	240126	241349	19097919
Postia placenta MAD-698	Posp_sca_98	235807	239407	19266378
Puccinia graminis f. sp. Tritici CRL 75-36-700-3	Pucg_sup_2_10	430320	435877	18827488
Puccinia graminis f. sp. Tritici CRL 75-36-700-3	Pucg_sup_2_10	430307	434871	18827489
Puccinia graminis f. sp. Tritici CRL 75-36-700-3	Pucg_sup_2_109	107913	108683	19166096
Puccinia graminis f. sp. Tritici CRL 75-36-700-3	Pucg_sup_2_314	72	4062	19085222
Puccinia graminis f. sp. Tritici CRL 75-36-700-3	Pucg_sup_2_20	591967	598298	18829295
Puccinia graminis f. sp. Tritici CRL 75-36-700-3	Pucg_sup_2_20	595549	597233	18829294
Puccinia graminis f. sp. Tritici CRL 75-36-700-3	Pucg_sup_2_5	687086	689741	19170014
Puccinia graminis f. sp. Tritici CRL 75-36-700-3	Pucg_sup_2_5	687024	689783	19170012
Puccinia graminis f. sp. Tritici CRL 75-36-700-3	Pucg_sup_2_26	487034	492446	19252011
Puccinia graminis f. sp. Tritici CRL 75-36-700-3	Pucg_sup_2_53	266410	267259	18724447
Puccinia graminis f. sp. Tritici CRL 75-36-700-3	Pucg_sup_2_55	449049	450280	19085543
Puccinia graminis f. sp. Tritici CRL 75-36-700-3	Pucg_sup_2_17	1127827	1129632	19167245
Puccinia graminis f. sp. Tritici CRL 75-36-700-3	Pucg_sup_2_17	1124532	1130716	19167246
Puccinia graminis f. sp. Tritici CRL 75-36-700-3	Pucg_sup_2_7	1203236	1204722	19253165
Puccinia graminis f. sp. Tritici CRL 75-36-700-3	Pucg_sup_2_7	1310272	1311804	19253208
Puccinia graminis f. sp. Tritici CRL 75-36-700-3	Pucg_sup_2_2	26680	26923	18722041
Puccinia graminis f. sp. Tritici CRL 75-36-700-3	Pucg_sup_2_13	1213328	1214272	19251526
Puccinia graminis f. sp. Tritici CRL 75-36-700-3	Pucg_sup_2_6	1006049	1009266	18831035
Puccinia graminis f. sp. Tritici CRL 75-36-700-3	Pucg_sup_2_23	671274	671829	18998896
Puccinia graminis f. sp. Tritici CRL 75-36-700-3	Pucg_sup_2_108	81054	84281	19084369
Puccinia graminis f. sp. Tritici CRL 75-36-700-3	Pucg_sup_2_130	122584	125788	18914335
Puccinia graminis f. sp. Tritici CRL 75-36-700-3	Pucg_sup_2_28	303141	303452	19168105
Puccinia graminis f. sp. Tritici CRL 75-36-700-3	Pucg_sup_2_46	262168	263557	19000149
Puccinia graminis f. sp. Tritici CRL 75-36-700-3	Pucg_sup_2_24	206712	207069	19167783
Puccinia graminis f. sp. Tritici CRL 75-36-700-3	Pucg_sup_2_65	234558	235401	19340960
Puccinia graminis f. sp. Tritici CRL 75-36-700-3	Pucg_sup_2_50	682616	683526	19340639
Puccinia graminis f. sp. Tritici CRL 75-36-700-3	Pucg_sup_2_266	1249	2246	18830170
Puccinia graminis f. sp. Tritici CRL 75-36-700-3	Pucg_sup_2_5	854975	856049	19170045
Puccinia graminis f. sp. Tritici CRL 75-36-700-3	Pucg_sup_2_283	1307	1562	18999021
Puccinia graminis f. sp. Tritici CRL 75-36-700-3	Pucg_sup_2_10	415715	416604	18827481
Puccinia graminis f. sp. Tritici CRL 75-36-700-3	Pucg_sup_2_15	475171	476001	19084807
Puccinia graminis f. sp. Tritici CRL 75-36-700-3	Pucg_sup_2_28	889477	890433	19168276
Puccinia graminis f. sp. Tritici CRL 75-36-700-3	Pucg_sup_2_33	697105	706164	18915486
Puccinia graminis f. sp. Tritici CRL 75-36-700-3	Pucg_sup_2_14	389631	390686	19166509
Puccinia graminis f. sp. Tritici CRL 75-36-700-3	Pucg_sup_2_10	1551030	1551776	18827802
Puccinia graminis f. sp. Tritici CRL 75-36-700-3	Pucg_sup_2_3	985749	985932	18914937
Puccinia graminis f. sp. Tritici CRL 75-36-700-3	Pucg_sup_2_7	1210435	1210745	19253168
Puccinia graminis f. sp. Tritici CRL 75-36-700-3	Pucg_sup_2_70	344364	345262	19341250
Puccinia graminis f. sp. Tritici CRL 75-36-700-3	Pucg_sup_2_6	950815	951714	18830996
Puccinia graminis f. sp. Tritici CRL 75-36-700-3	Pucg_sup_2_41	157743	158662	19169447
Puccinia graminis f. sp. Tritici CRL 75-36-700-3	Pucg_sup_2_34	525370	526380	19169083
Puccinia graminis f. sp. Tritici CRL 75-36-700-3	Pucg_sup_2_33	697106	706228	18915487
Puccinia graminis f. sp. Tritici CRL 75-36-700-3	Pucg_sup_2_9	952601	954304	19001355
Puccinia graminis f. sp. Tritici CRL 75-36-700-3	Pucg_sup_2_61	81716	85504	18916019
Puccinia graminis f. sp. Tritici CRL 75-36-700-3	Pucg_sup_2_70	207270	209348	19341199
Puccinia graminis f. sp. Tritici CRL 75-36-700-3	Pucg_sup_2_23	676843	681272	18998901
Puccinia graminis f. sp. Tritici CRL 75-36-700-3	Pucg_sup_2_23	676979	678712	18998902
Puccinia graminis f. sp. Tritici CRL 75-36-700-3	Pucg_sup_2_22	806159	807126	19167661
Puccinia graminis f. sp. Tritici CRL 75-36-700-3	Pucg_sup_2_70	378887	385109	19341257
Puccinia graminis f. sp. Tritici CRL 75-36-700-3	Pucg_sup_2_51	425622	430729	18724287
Puccinia graminis f. sp. Tritici CRL 75-36-700-3	Pucg_sup_2_4	1332795	1339229	18723779
Puccinia graminis f. sp. Tritici CRL 75-36-700-3	Pucg_sup_2_6	1022855	1024519	18831039
Puccinia graminis f. sp. Tritici CRL 75-36-700-3	Pucg_sup_2_5	613540	619531	19170002
Puccinia graminis f. sp. Tritici CRL 75-36-700-3	Pucg_sup_2_3	1168498	1174174	18914975
Puccinia graminis f. sp. Tritici CRL 75-36-700-3	Pucg_sup_2_71	107648	112917	19000425
Puccinia graminis f. sp. Tritici CRL 75-36-700-3	Pucg_sup_2_10	1247868	1254364	18827715
Puccinia graminis f. sp. Tritici CRL 75-36-700-3	Pucg_sup_2_10	1248935	1254364	18827716
Puccinia graminis f. sp. Tritici CRL 75-36-700-3	Pucg_sup_2_46	47069	57134	19000097
Puccinia graminis f. sp. Tritici CRL 75-36-700-3	Pucg_sup_2_22	806228	807219	19167660
Puccinia graminis f. sp. Tritici CRL 75-36-700-3	Pucg_sup_2_1	659972	660942	18720183
Puccinia graminis f. sp. Tritici CRL 75-36-700-3	Pucg_sup_2_70	333367	337098	19341247
Puccinia graminis f. sp. Tritici CRL 75-36-700-3	Pucg_sup_2_57	50319	55690	18915853
Puccinia graminis f. sp. Tritici CRL 75-36-700-3	Pucg_sup_2_24	424050	430739	19167852
Puccinia graminis f. sp. Tritici CRL 75-36-700-3	Pucg_sup_2_70	329497	336192	19341248
Puccinia graminis f. sp. Tritici CRL 75-36-700-3	Pucg_sup_2_27	994762	997580	19339841
Puccinia graminis f. sp. Tritici CRL 75-36-700-3	Pucg_sup_2_65	161439	165826	19340943
Puccinia graminis f. sp. Tritici CRL 75-36-700-3	Pucg_sup_2_76	241410	243267	19341509
Puccinia graminis f. sp. Tritici CRL 75-36-700-3	Pucg_sup_2_11	1418064	1420204	18721448
Puccinia graminis f. sp. Tritici CRL 75-36-700-3	Pucg_sup_2_76	239978	244336	19341510
Puccinia graminis f. sp. Tritici CRL 75-36-700-3	Pucg_sup_2_12	1445046	1447642	18828381
Puccinia graminis f. sp. Tritici CRL 75-36-700-3	Pucg_sup_2_19	337876	341600	18828725
Puccinia graminis f. sp. Tritici CRL 75-36-700-3	Pucg_sup_2_2	58028	64375	18722065
Puccinia graminis f. sp. Tritici CRL 75-36-700-3	Pucg_sup_2_2	54392	60177	18722066
Puccinia graminis f. sp. Tritici CRL 75-36-700-3	Pucg_sup_2_9	812723	815084	19001318
Puccinia graminis f. sp. Tritici CRL 75-36-700-3	Pucg_sup_2_46	50355	56861	19000096
Puccinia graminis f. sp. Tritici CRL 75-36-700-3	Pucg_sup_2_70	203969	209388	19341200
Puccinia graminis f. sp. Tritici CRL 75-36-700-3	Pucg_sup_2_111	46608	49411	19166172
Puccinia graminis f. sp. Tritici CRL 75-36-700-3	Pucg_sup_2_57	52567	58892	18915852
Puccinia graminis f. sp. Tritici CRL 75-36-700-3	Pucg_sup_2_44	229318	234410	18830345
Puccinia graminis f. sp. Tritici CRL 75-36-700-3	Pucg_sup_2_54	60389	63680	19085279
Puccinia graminis f. sp. Tritici CRL 75-36-700-3	Pucg_sup_2_33	88222	89946	18915363
Puccinia graminis f. sp. Tritici CRL 75-36-700-3	Pucg_sup_2_33	87178	93719	18915362
Puccinia graminis f. sp. Tritici CRL 75-36-700-3	Pucg_sup_2_54	61286	66738	19085278
Puccinia graminis f. sp. Tritici CRL 75-36-700-3	Pucg_sup_2_51	423586	428115	18724288
Puccinia graminis f. sp. Tritici CRL 75-36-700-3	Pucg_sup_2_15	509254	513638	19084813
Puccinia graminis f. sp. Tritici CRL 75-36-700-3	Pucg_sup_2_50	675859	676769	19340635
Puccinia graminis f. sp. Tritici CRL 75-36-700-3	Pucg_sup_2_82	190284	192007	19341605
Puccinia graminis f. sp. Tritici CRL 75-36-700-3	Pucg_sup_2_18	852839	853330	18721833
Puccinia graminis f. sp. Tritici CRL 75-36-700-3	Pucg_sup_2_43	65879	68688	18999598
Puccinia graminis f. sp. Tritici CRL 75-36-700-3	Pucg_sup_2_96	121486	124010	18724926
Puccinia graminis f. sp. Tritici CRL 75-36-700-3	Pucg_sup_2_96	120402	124694	18724924
Puccinia graminis f. sp. Tritici CRL 75-36-700-3	Pucg_sup_2_3	1170880	1176768	18914974
Puccinia graminis f. sp. Tritici CRL 75-36-700-3	Pucg_sup_2_121	60774	62220	18914244
Puccinia graminis f. sp. Tritici CRL 75-36-700-3	Pucg_sup_2_9	768019	769462	19001285
Puccinia graminis f. sp. Tritici CRL 75-36-700-3	Pucg_sup_2_26	487034	494839	19252010
Puccinia graminis f. sp. Tritici CRL 75-36-700-3	Pucg_sup_2_67	132997	138216	19085632
Puccinia graminis f. sp. Tritici CRL 75-36-700-3	Pucg_sup_2_67	135490	140723	19085630
Puccinia graminis f. sp. Tritici CRL 75-36-700-3	Pucg_sup_2_67	132997	141360	19085631
Puccinia graminis f. sp. Tritici CRL 75-36-700-3	Pucg_sup_2_27	994829	996515	19339839
Puccinia graminis f. sp. Tritici CRL 75-36-700-3	Pucg_sup_2_65	243267	248140	19340963
Puccinia graminis f. sp. Tritici CRL 75-36-700-3	Pucg_sup_2_67	361260	361877	19085695
Puccinia graminis f. sp. Tritici CRL 75-36-700-3	Pucg_sup_2_97	219794	223083	18832657
Puccinia graminis f. sp. Tritici CRL 75-36-700-3	Pucg_sup_2_7	1309567	1310737	19253207
Puccinia graminis f. sp. Tritici CRL 75-36-700-3	Pucg_sup_2_34	828181	830453	19169188
Puccinia graminis f. sp. Tritici CRL 75-36-700-3	Pucg_sup_2_1	1948799	1952516	18720583
Puccinia graminis f. sp. Tritici CRL 75-36-700-3	Pucg_sup_2_61	82783	84401	18916021
Puccinia graminis f. sp. Tritici CRL 75-36-700-3	Pucg_sup_2_99	22055	26862	19170523
Puccinia graminis f. sp. Tritici CRL 75-36-700-3	Pucg_sup_2_72	96720	98529	19000569
Puccinia graminis f. sp. Tritici CRL 75-36-700-3	Pucg_sup_2_10	432144	435877	18827487
Puccinia graminis f. sp. Tritici CRL 75-36-700-3	Pucg_sup_2_44	229743	231583	18830347
Puccinia graminis f. sp. Tritici CRL 75-36-700-3	Pucg_sup_2_44	229743	234410	18830346
Puccinia graminis f. sp. Tritici CRL 75-36-700-3	Pucg_sup_2_283	3	1170	18999020
Puccinia graminis f. sp. Tritici CRL 75-36-700-3	Pucg_sup_2_4	1333863	1335730	18723780
Puccinia graminis f. sp. Tritici CRL 75-36-700-3	Pucg_sup_2_49	99040	103129	18915670
Puccinia graminis f. sp. Tritici CRL 75-36-700-3	Pucg_sup_2_111	44627	49540	19166174
Puccinia graminis f. sp. Tritici CRL 75-36-700-3	Pucg_sup_2_25	785021	791742	18830066
Puccinia graminis f. sp. Tritici CRL 75-36-700-3	Pucg_sup_2_25	788913	790652	18830065
Puccinia graminis f. sp. Tritici CRL 75-36-700-3	Pucg_sup_2_26	488741	491208	19252009
Puccinia graminis f. sp. Tritici CRL 75-36-700-3	Pucg_sup_2_43	66974	68605	18999599
Puccinia graminis f. sp. Tritici CRL 75-36-700-3	Pucg_sup_2_30	463976	466170	18722941
Puccinia graminis f. sp. Tritici CRL 75-36-700-3	Pucg_sup_2_30	462910	469527	18722940
Puccinia graminis f. sp. Tritici CRL 75-36-700-3	Pucg_sup_2_103	221960	227937	19338805
Puccinia graminis f. sp. Tritici CRL 75-36-700-3	Pucg_sup_2_103	224004	226852	19338800
Puccinia graminis f. sp. Tritici CRL 75-36-700-3	Pucg_sup_2_70	379975	382143	19341259
Puccinia graminis f. sp. Tritici CRL 75-36-700-3	Pucg_sup_2_19	321241	325560	18828722
Puccinia graminis f. sp. Tritici CRL 75-36-700-3	Pucg_sup_2_19	322306	324051	18828723
Puccinia graminis f. sp. Tritici CRL 75-36-700-3	Pucg_sup_2_19	337795	341606	18828728
Puccinia graminis f. sp. Tritici CRL 75-36-700-3	Pucg_sup_2_27	994761	996515	19339840
Puccinia graminis f. sp. Tritici CRL 75-36-700-3	Pucg_sup_2_39	591724	592680	19252743
Puccinia graminis f. sp. Tritici CRL 75-36-700-3	Pucg_sup_2_6	1019711	1025583	18831041
Puccinia graminis f. sp. Tritici CRL 75-36-700-3	Pucg_sup_2_6	1019711	1027871	18831040
Puccinia graminis f. sp. Tritici CRL 75-36-700-3	Pucg_sup_2_43	563126	564491	18999751
Puccinia graminis f. sp. Tritici CRL 75-36-700-3	Pucg_sup_2_43	569073	572509	18999758
Puccinia graminis f. sp. Tritici CRL 75-36-700-3	Pucg_sup_2_112	65986	70749	19338867
Puccinia graminis f. sp. Tritici CRL 75-36-700-3	Pucg_sup_2_28	504677	505507	19168159
Puccinia graminis f. sp. Tritici CRL 75-36-700-3	Pucg_sup_2_108	14239	24067	19084347
Puccinia graminis f. sp. Tritici CRL 75-36-700-3	Pucg_sup_2_34	828890	830458	19169189
Puccinia graminis f. sp. Tritici CRL 75-36-700-3	Pucg_sup_2_1	1718429	1720878	18720516
Puccinia graminis f. sp. Tritici CRL 75-36-700-3	Pucg_sup_2_1	1718388	1721272	18720517
Puccinia graminis f. sp. Tritici CRL 75-36-700-3	Pucg_sup_2_5	614518	619531	19170003
Puccinia graminis f. sp. Tritici CRL 75-36-700-3	Pucg_sup_2_10	1248935	1250520	18827717
Puccinia graminis f. sp. Tritici CRL 75-36-700-3	Pucg_sup_2_112	65985	71812	19338868
Puccinia graminis f. sp. Tritici CRL 75-36-700-3	Pucg_sup_2_82	188320	193025	19341606
Puccinia graminis f. sp. Tritici CRL 75-36-700-3	Pucg_sup_2_109	108003	113398	19166099
Puccinia graminis f. sp. Tritici CRL 75-36-700-3	Pucg_sup_2_20	990337	993564	18829387
Puccinia graminis f. sp. Tritici CRL 75-36-700-3	Pucg_sup_2_47	91888	95721	19340241
Puccinia graminis f. sp. Tritici CRL 75-36-700-3	Pucg_sup_2_47	92876	94656	19340240
Puccinia graminis f. sp. Tritici CRL 75-36-700-3	Pucg_sup_2_7	831875	834570	19253037
Puccinia graminis f. sp. Tritici CRL 75-36-700-3	Pucg_sup_2_28	885601	890102	19168275
Puccinia graminis f. sp. Tritici CRL 75-36-700-3	Pucg_sup_2_11	1416980	1423249	18721447
Puccinia graminis f. sp. Tritici CRL 75-36-700-3	Pucg_sup_2_54	309059	310968	19085374
Puccinia graminis f. sp. Tritici CRL 75-36-700-3	Pucg_sup_2_11	400750	404529	18721117
Puccinia graminis f. sp. Tritici CRL 75-36-700-3	Pucg_sup_2_11	401616	403450	18721116
Puccinia graminis f. sp. Tritici CRL 75-36-700-3	Pucg_sup_2_1	1949781	1951432	18720581
Puccinia graminis f. sp. Tritici CRL 75-36-700-3	Pucg_sup_2_61	79421	85504	18916020
Puccinia graminis f. sp. Tritici CRL 75-36-700-3	Pucg_sup_2_24	425119	426882	19167853
Puccinia graminis f. sp. Tritici CRL 75-36-700-3	Pucg_sup_2_79	135295	137710	18831808
Puccinia graminis f. sp. Tritici CRL 75-36-700-3	Pucg_sup_2_80	6203	13049	19000827
Puccinia graminis f. sp. Tritici CRL 75-36-700-3	Pucg_sup_2_80	6697	13144	19000826
Puccinia graminis f. sp. Tritici CRL 75-36-700-3	Pucg_sup_2_43	569356	571441	18999757
Puccinia graminis f. sp. Tritici CRL 75-36-700-3	Pucg_sup_2_59	85393	88949	19340798
Puccinia graminis f. sp. Tritici CRL 75-36-700-3	Pucg_sup_2_59	85953	89049	19340796
Puccinia graminis f. sp. Tritici CRL 75-36-700-3	Pucg_sup_2_71	108437	114164	19000420
Puccinia graminis f. sp. Tritici CRL 75-36-700-3	Pucg_sup_2_9	948925	955373	19001356
Puccinia graminis f. sp. Tritici CRL 75-36-700-3	Pucg_sup_2_65	161439	168873	19340942
Puccinia graminis f. sp. Tritici CRL 75-36-700-3	Pucg_sup_2_65	240802	245982	19340964
Puccinia graminis f. sp. Tritici CRL 75-36-700-3	Pucg_sup_2_108	16143	21586	19084348
Puccinia graminis f. sp. Tritici CRL 75-36-700-3	Pucg_sup_2_12	1446130	1448269	18828382
Puccinia graminis f. sp. Tritici CRL 75-36-700-3	Pucg_sup_2_99	144251	145320	19170571
Puccinia graminis f. sp. Tritici CRL 75-36-700-3	Pucg_sup_2_15	506609	512380	19084814
Puccinia triticina 1-1 BBBD Race 1	Puct_sup1.93	314871	317884	19367174
Puccinia triticina 1-1 BBBD Race 1	Puct_sup1.33	285615	289277	19279911
Puccinia triticina 1-1 BBBD Race 1	Puct_sup1.27	467048	471500	19278988
Puccinia triticina 1-1 BBBD Race 1	Puct_sup1.15	741146	746239	18852380
Puccinia triticina 1-1 BBBD Race 1	Puct_sup1.15	741375	747325	18852386
Puccinia triticina 1-1 BBBD Race 1	Puct_sup1.69	405785	408054	19114573
Puccinia triticina 1-1 BBBD Race 1	Puct_sup1.14	209676	210712	19360109
Puccinia triticina 1-1 BBBD Race 1	Puct_sup1.21	794773	796231	19278179
Puccinia triticina 1-1 BBBD Race 1	Puct_sup1.22650	255	567	19022609
Puccinia triticina 1-1 BBBD Race 1	Puct_sup1.279	8858	9345	19279194
Puccinia triticina 1-1 BBBD Race 1	Puct_sup1.1405	214	1471	19187444
Puccinia triticina 1-1 BBBD Race 1	Puct_sup1.63	76480	77210	19025443
Puccinia triticina 1-1 BBBD Race 1	Puct_sup1.143	60974	61933	19275972
Puccinia triticina 1-1 BBBD Race 1	Puct_sup1.418	1421	2340	19191731
Puccinia triticina 1-1 BBBD Race 1	Puct_sup1.47	6380	7585	19191940
Puccinia triticina 1-1 BBBD Race 1	Puct_sup1.56	61001	62532	18856484
Puccinia triticina 1-1 BBBD Race 1	Puct_sup1.29	337763	341274	18938484
Puccinia triticina 1-1 BBBD Race 1	Puct_sup1.29	337684	340190	18938483
Puccinia triticina 1-1 BBBD Race 1	Puct_sup1.147	98064	99137	19020835
Puccinia triticina 1-1 BBBD Race 1	Puct_sup1.101	273819	277114	18759379
Puccinia triticina 1-1 BBBD Race 1	Puct_sup1.52	57925	59257	18764729
Puccinia triticina 1-1 BBBD Race 1	Puct_sup1.38	42114	43210	18939923
Puccinia triticina 1-1 BBBD Race 1	Puct_sup1.3086	328	860	19111937
Puccinia triticina 1-1 BBBD Race 1	Puct_sup1.335	315	896	19190816
Puccinia triticina 1-1 BBBD Race 1	Puct_sup1.107	185287	186607	18759623
Puccinia triticina 1-1 BBBD Race 1	Puct_sup1.4999	291	1252	19364416
Puccinia triticina 1-1 BBBD Race 1	Puct_sup1.113	345657	348257	19274903
Puccinia triticina 1-1 BBBD Race 1	Puct_sup1.9	1398061	1400903	19195109
Puccinia triticina 1-1 BBBD Race 1	Puct_sup1.2	188122	190033	19188630
Puccinia triticina 1-1 BBBD Race 1	Puct_sup1.216	80284	83257	18937045
Puccinia triticina 1-1 BBBD Race 1	Puct_sup1.13	45566	47139	19108826
Puccinia triticina 1-1 BBBD Race 1	Puct_sup1.72	8505	10575	19365987
Puccinia triticina 1-1 BBBD Race 1	Puct_sup1.163	88033	90018	19187989
Puccinia triticina 1-1 BBBD Race 1	Puct_sup1.80	132134	132695	19366378
Puccinia triticina 1-1 BBBD Race 1	Puct_sup1.719	10681	11749	18941352
Puccinia triticina 1-1 BBBD Race 1	Puct_sup1.757	5174	5509	19114766
Puccinia triticina 1-1 BBBD Race 1	Puct_sup1.3810	85	1684	19363282
Puccinia triticina 1-1 BBBD Race 1	Puct_sup1.21	309544	310392	19277971
Puccinia triticina 1-1 BBBD Race 1	Puct_sup1.6957	1	1191	18856989
Puccinia triticina 1-1 BBBD Race 1	Puct_sup1.142	2360	3336	19275862
Puccinia triticina 1-1 BBBD Race 1	Puct_sup1.31	542618	543455	19190583
Puccinia triticina 1-1 BBBD Race 1	Puct_sup1.130	282380	285092	19020388
Puccinia triticina 1-1 BBBD Race 1	Puct_sup1.18	623382	625417	18853313
Puccinia triticina 1-1 BBBD Race 1	Puct_sup1.80	44085	45580	19366341
Puccinia triticina 1-1 BBBD Race 1	Puct_sup1.18	1100959	1105934	18853486
Puccinia triticina 1-1 BBBD Race 1	Puct_sup1.18	1102127	1108740	18853483
Puccinia triticina 1-1 BBBD Race 1	Puct_sup1.9964	10	1288	19027238
Puccinia triticina 1-1 BBBD Race 1	Puct_sup1.12630	83	716	19359831
Puccinia triticina 1-1 BBBD Race 1	Puct_sup1.33	64317	65840	19279847
Puccinia triticina 1-1 BBBD Race 1	Puct_sup1.48	288695	289178	18764160
Puccinia triticina 1-1 BBBD Race 1	Puct_sup1.90	327072	328628	19366915
Puccinia triticina 1-1 BBBD Race 1	Puct_sup1.22	671663	672588	19111219
Puccinia triticina 1-1 BBBD Race 1	Puct_sup1.9	272469	275709	19194724
Puccinia triticina 1-1 BBBD Race 1	Puct_sup1.50	558666	559529	19025071
Puccinia triticina 1-1 BBBD Race 1	Puct_sup1.90	217502	218994	19366877
Puccinia triticina 1-1 BBBD Race 1	Puct_sup1.51	79975	81027	19192303
Puccinia triticina 1-1 BBBD Race 1	Puct_sup1.69	202693	203913	19114508
Puccinia triticina 1-1 BBBD Race 1	Puct_sup1.1162	3633	5259	19186839
Puccinia triticina 1-1 BBBD Race 1	Puct_sup1.8430	1	1224	18766870
Puccinia triticina 1-1 BBBD Race 1	Puct_sup1.80	417977	418437	19366501
Puccinia triticina 1-1 BBBD Race 1	Puct_sup1.16005	465	997	18852771
Puccinia triticina 1-1 BBBD Race 1	Puct_sup1.1186	3498	5011	19186892
Puccinia triticina 1-1 BBBD Race 1	Puct_sup1.107	96630	99860	18759569
Puccinia triticina 1-1 BBBD Race 1	Puct_sup1.10312	540	1199	19019714
Puccinia triticina 1-1 BBBD Race 1	Puct_sup1.1275	2932	4015	19275344
Puccinia triticina 1-1 BBBD Race 1	Puct_sup1.100	5144	6659	19107526
Puccinia triticina 1-1 BBBD Race 1	Puct_sup1.662	8969	12339	19365476
Puccinia triticina 1-1 BBBD Race 1	Puct_sup1.5	1561657	1562892	19113500
Puccinia triticina 1-1 BBBD Race 1	Puct_sup1.41	175187	176017	19363435
Puccinia triticina 1-1 BBBD Race 1	Puct_sup1.94	168781	169354	19195289
Puccinia triticina 1-1 BBBD Race 1	Puct_sup1.477	3696	3805	19112912
Puccinia triticina 1-1 BBBD Race 1	Puct_sup1.4163	4	1400	19024598
Puccinia triticina 1-1 BBBD Race 1	Puct_sup1.141	101045	101981	18760696
Puccinia triticina 1-1 BBBD Race 1	Puct_sup1.525	8111	9736	19025183
Puccinia triticina 1-1 BBBD Race 1	Puct_sup1.207	4678	5685	18853965
Puccinia triticina 1-1 BBBD Race 1	Puct_sup1.10	1128625	1130187	19358962
Puccinia triticina 1-1 BBBD Race 1	Puct_sup1.454	3478	4171	19112822
Puccinia triticina 1-1 BBBD Race 1	Puct_sup1.105	309820	311114	18933756
Puccinia triticina 1-1 BBBD Race 1	Puct_sup1.1	129734	131364	18758585
Puccinia triticina 1-1 BBBD Race 1	Puct_sup1.206	85871	86872	19110870
Puccinia triticina 1-1 BBBD Race 1	Puct_sup1.733	10106	11660	18941373
Puccinia triticina 1-1 BBBD Race 1	Puct_sup1.81	122776	124040	18766703
Puccinia triticina 1-1 BBBD Race 1	Puct_sup1.240	19453	21078	19362282
Puccinia triticina 1-1 BBBD Race 1	Puct_sup1.16	1007168	1008694	18935960
Puccinia triticina 1-1 BBBD Race 1	Puct_sup1.832	9079	10032	19026813
Puccinia triticina 1-1 BBBD Race 1	Puct_sup1.1	2248264	2248643	18759233
Puccinia triticina 1-1 BBBD Race 1	Puct_sup1.50	463024	464709	19025023
Puccinia triticina 1-1 BBBD Race 1	Puct_sup1.897	5512	7076	19027072
Puccinia triticina 1-1 BBBD Race 1	Puct_sup1.58	434243	435811	19281162
Puccinia triticina 1-1 BBBD Race 1	Puct_sup1.7123	3	863	18941323
Puccinia triticina 1-1 BBBD Race 1	Puct_sup1.7407	1	1145	19282179
Puccinia triticina 1-1 BBBD Race 1	Puct_sup1.184	59090	60590	19361476
Puccinia triticina 1-1 BBBD Race 1	Puct_sup1.180	13957	14248	19021960
Puccinia triticina 1-1 BBBD Race 1	Puct_sup1.1	687523	687731	18758751
Puccinia triticina 1-1 BBBD Race 1	Puct_sup1.97	20563	21509	19367277
Puccinia triticina 1-1 BBBD Race 1	Puct_sup1.93	190004	191508	19367138
Puccinia triticina 1-1 BBBD Race 1	Puct_sup1.104	196797	198284	18933577
Puccinia triticina 1-1 BBBD Race 1	Puct_sup1.279	2797	2989	19279188
Puccinia triticina 1-1 BBBD Race 1	Puct_sup1.100	114335	115702	19107567
Puccinia triticina 1-1 BBBD Race 1	Puct_sup1.78	117837	119411	19114876
Puccinia triticina 1-1 BBBD Race 1	Puct_sup1.616	7204	8814	19114082
Puccinia triticina 1-1 BBBD Race 1	Puct_sup1.16	562791	564103	18935825
Puccinia triticina 1-1 BBBD Race 1	Puct_sup1.656	10788	12263	18856881
Puccinia triticina 1-1 BBBD Race 1	Puct_sup1.20	1255502	1257131	19189608
Puccinia triticina 1-1 BBBD Race 1	Puct_sup1.13355	1	352	19275511
Puccinia triticina 1-1 BBBD Race 1	Puct_sup1.18600	364	611	19188376
Puccinia triticina 1-1 BBBD Race 1	Puct_sup1.31	665759	666253	19190639
Puccinia triticina 1-1 BBBD Race 1	Puct_sup1.2503	1820	2375	19278721
Puccinia triticina 1-1 BBBD Race 1	Puct_sup1.1188	4101	5369	18759954
Puccinia triticina 1-1 BBBD Race 1	Puct_sup1.4582	996	1578	19280731
Puccinia triticina 1-1 BBBD Race 1	Puct_sup1.138	19315	19898	19109733
Puccinia triticina 1-1 BBBD Race 1	Puct_sup1.2052	1345	1485	18761925
Puccinia triticina 1-1 BBBD Race 1	Puct_sup1.617	4446	5006	19114089
Puccinia triticina 1-1 BBBD Race 1	Puct_sup1.101	238119	238639	18759373
Puccinia triticina 1-1 BBBD Race 1	Puct_sup1.9108	55	592	19195156
Puccinia triticina 1-1 BBBD Race 1	Puct_sup1.7628	8	1157	19366246
Puccinia triticina 1-1 BBBD Race 1	Puct_sup1.4	92874	93546	18762979
Puccinia triticina 1-1 BBBD Race 1	Puct_sup1.10246	810	1245	19359070
Puccinia triticina 1-1 BBBD Race 1	Puct_sup1.11	1274809	1275428	19108237
Puccinia triticina 1-1 BBBD Race 1	Puct_sup1.14	580891	581958	19360215
Puccinia triticina 1-1 BBBD Race 1	Puct_sup1.1705	2193	3543	18761297
Puccinia triticina 1-1 BBBD Race 1	Puct_sup1.58	122281	123765	19281063
Puccinia triticina 1-1 BBBD Race 1	Puct_sup1.40	757791	759325	18855750
Puccinia triticina 1-1 BBBD Race 1	Puct_sup1.86	319402	320920	18941694
Puccinia triticina 1-1 BBBD Race 1	Puct_sup1.18	682769	683480	18853341
Puccinia triticina 1-1 BBBD Race 1	Puct_sup1.3	910853	912195	19023789
Puccinia triticina 1-1 BBBD Race 1	Puct_sup1.4879	101	1418	18940760
Puccinia triticina 1-1 BBBD Race 1	Puct_sup1.78	320531	322151	19114962
Puccinia triticina 1-1 BBBD Race 1	Puct_sup1.62	376714	378359	18765478
Puccinia triticina 1-1 BBBD Race 1	Puct_sup1.151	39094	39983	18852548
Puccinia triticina 1-1 BBBD Race 1	Puct_sup1.6	637896	638237	19364918
Puccinia triticina 1-1 BBBD Race 1	Puct_sup1.17214	174	829	18936361
Puccinia triticina 1-1 BBBD Race 1	Puct_sup1.239	74344	75401	18937709
Puccinia triticina 1-1 BBBD Race 1	Puct_sup1.138	152679	153366	19109768
Puccinia triticina 1-1 BBBD Race 1	Puct_sup1.30	388907	390247	18938856
Puccinia triticina 1-1 BBBD Race 1	Puct_sup1.1284	4184	5702	19359873
Puccinia triticina 1-1 BBBD Race 1	Puct_sup1.34	81454	82100	18939573
Puccinia triticina 1-1 BBBD Race 1	Puct_sup1.145	288625	290166	18852015
Puccinia triticina 1-1 BBBD Race 1	Puct_sup1.40	105653	107091	18855551
Puccinia triticina 1-1 BBBD Race 1	Puct_sup1.80	120572	122142	19366376
Puccinia triticina 1-1 BBBD Race 1	Puct_sup1.353	18578	19925	19280406
Puccinia triticina 1-1 BBBD Race 1	Puct_sup1.1273	4917	6354	19187236
Puccinia triticina 1-1 BBBD Race 1	Puct_sup1.1396	5374	6175	19360042
Puccinia triticina 1-1 BBBD Race 1	Puct_sup1.4912	1059	1596	19364385
Puccinia triticina 1-1 BBBD Race 1	Puct_sup1.239	60769	62136	18937702
Puccinia triticina 1-1 BBBD Race 1	Puct_sup1.5181	1856	2048	19364517
Puccinia triticina 1-1 BBBD Race 1	Puct_sup1.87	171642	172877	18766971
Puccinia triticina 1-1 BBBD Race 1	Puct_sup1.72	257937	258701	19366063
Puccinia triticina 1-1 BBBD Race 1	Puct_sup1.108	123859	125090	18759730
Puccinia triticina 1-1 BBBD Race 1	Puct_sup1.576	2702	4236	19281002
Puccinia triticina 1-1 BBBD Race 1	Puct_sup1.14	932913	934473	19360360
Puccinia triticina 1-1 BBBD Race 1	Puct_sup1.152	39329	39701	19187777
Puccinia triticina 1-1 BBBD Race 1	Puct_sup1.37	433333	434212	19191050
Puccinia triticina 1-1 BBBD Race 1	Puct_sup1.2532	2	1421	19023255
Puccinia triticina 1-1 BBBD Race 1	Puct_sup1.12869	445	610	19020317
Puccinia triticina 1-1 BBBD Race 1	Puct_sup1.59	484793	487337	19281355
Puccinia triticina 1-1 BBBD Race 1	Puct_sup1.59	486015	487350	19281354
Puccinia triticina 1-1 BBBD Race 1	Puct_sup1.6	419467	421519	19364836
Puccinia triticina 1-1 BBBD Race 1	Puct_sup1.35	110076	119135	19280194
Puccinia triticina 1-1 BBBD Race 1	Puct_sup1.52	120551	122134	18764760
Puccinia triticina 1-1 BBBD Race 1	Puct_sup1.551	9536	11554	19192833
Puccinia triticina 1-1 BBBD Race 1	Puct_sup1.220	64734	65579	18937110
Puccinia triticina 1-1 BBBD Race 1	Puct_sup1.13	214379	215159	19108900
Puccinia triticina 1-1 BBBD Race 1	Puct_sup1.13	209939	215265	19108901
Puccinia triticina 1-1 BBBD Race 1	Puct_sup1.20	682795	688040	19189434
Puccinia triticina 1-1 BBBD Race 1	Puct_sup1.210	56350	59129	19022440
Puccinia triticina 1-1 BBBD Race 1	Puct_sup1.1	1631550	1633261	18759001
Puccinia triticina 1-1 BBBD Race 1	Puct_sup1.490	130	828	18940765
Puccinia triticina 1-1 BBBD Race 1	Puct_sup1.237	99200	100659	19278644
Puccinia triticina 1-1 BBBD Race 1	Puct_sup1.89	402523	403244	19194622
Puccinia triticina 1-1 BBBD Race 1	Puct_sup1.1396	4117	5663	19360040
Puccinia triticina 1-1 BBBD Race 1	Puct_sup1.57	145526	147827	19192930
Puccinia triticina 1-1 BBBD Race 1	Puct_sup1.99	179386	181780	19115644
Puccinia triticina 1-1 BBBD Race 1	Puct_sup1.43	259252	264943	19112494
Puccinia triticina 1-1 BBBD Race 1	Puct_sup1.6	418419	421261	19364835
Puccinia triticina 1-1 BBBD Race 1	Puct_sup1.44	15813	17569	19363772
Puccinia triticina 1-1 BBBD Race 1	Puct_sup1.44	14744	19496	19363771
Puccinia triticina 1-1 BBBD Race 1	Puct_sup1.63	34095	39117	19025437
Puccinia triticina 1-1 BBBD Race 1	Puct_sup1.671	7186	8917	18856936
Puccinia triticina 1-1 BBBD Race 1	Puct_sup1.671	4960	10010	18856937
Puccinia triticina 1-1 BBBD Race 1	Puct_sup1.13	12866	14346	19108817
Puccinia triticina 1-1 BBBD Race 1	Puct_sup1.54	279521	280207	18856308
Puccinia triticina 1-1 BBBD Race 1	Puct_sup1.35	798897	803135	19280392
Puccinia triticina 1-1 BBBD Race 1	Puct_sup1.27	466924	469838	19278989
Puccinia triticina 1-1 BBBD Race 1	Puct_sup1.63	34628	35614	19025439
Puccinia triticina 1-1 BBBD Race 1	Puct_sup1.1784	456	2191	19110414
Puccinia triticina 1-1 BBBD Race 1	Puct_sup1.5	987552	990295	19113342
Puccinia triticina 1-1 BBBD Race 1	Puct_sup1.70	365835	369560	19193515
Puccinia triticina 1-1 BBBD Race 1	Puct_sup1.70	363816	373410	19193516
Puccinia triticina 1-1 BBBD Race 1	Puct_sup1.739	7390	8793	18766487
Puccinia triticina 1-1 BBBD Race 1	Puct_sup1.30	543900	544817	18938924
Puccinia triticina 1-1 BBBD Race 1	Puct_sup1.17	596737	602000	19021574
Puccinia triticina 1-1 BBBD Race 1	Puct_sup1.17	598752	600927	19021573
Puccinia triticina 1-1 BBBD Race 1	Puct_sup1.335	7977	9519	19190822
Puccinia triticina 1-1 BBBD Race 1	Puct_sup1.906	6864	7836	19027094
Puccinia triticina 1-1 BBBD Race 1	Puct_sup1.73	404729	409626	18857194
Puccinia triticina 1-1 BBBD Race 1	Puct_sup1.506	1655	8003	18856118
Puccinia triticina 1-1 BBBD Race 1	Puct_sup1.93	312867	318103	19367175
Puccinia triticina 1-1 BBBD Race 1	Puct_sup1.39	301442	303809	19191407
Puccinia triticina 1-1 BBBD Race 1	Puct_sup1.39	301024	307502	19191406
Puccinia triticina 1-1 BBBD Race 1	Puct_sup1.14	208153	212219	19360108
Puccinia triticina 1-1 BBBD Race 1	Puct_sup1.1186	1811	4672	19186891
Puccinia triticina 1-1 BBBD Race 1	Puct_sup1.59	485503	490506	19281362
Puccinia triticina 1-1 BBBD Race 1	Puct_sup1.73	406408	408551	18857192
Puccinia triticina 1-1 BBBD Race 1	Puct_sup1.1015	104	1688	18759419
Puccinia triticina 1-1 BBBD Race 1	Puct_sup1.53	218953	221942	19192616
Puccinia triticina 1-1 BBBD Race 1	Puct_sup1.88	129634	131855	19366674
Puccinia triticina 1-1 BBBD Race 1	Puct_sup1.88	123960	131490	19366672
Puccinia triticina 1-1 BBBD Race 1	Puct_sup1.40	103879	110469	18855550
Puccinia triticina 1-1 BBBD Race 1	Puct_sup1.64	526905	531276	18765739
Puccinia triticina 1-1 BBBD Race 1	Puct_sup1.95	369091	373922	19195511
Puccinia triticina 1-1 BBBD Race 1	Puct_sup1.77	258363	260114	19193995
Puccinia triticina 1-1 BBBD Race 1	Puct_sup1.566	9916	14697	18941006
Puccinia triticina 1-1 BBBD Race 1	Puct_sup1.1	1905711	1907889	18759084
Puccinia triticina 1-1 BBBD Race 1	Puct_sup1.1188	1979	4875	18759952
Puccinia triticina 1-1 BBBD Race 1	Puct_sup1.57	144442	150848	19192929
Puccinia triticina 1-1 BBBD Race 1	Puct_sup1.81	123528	124901	18766704
Puccinia triticina 1-1 BBBD Race 1	Puct_sup1.15983	2	876	18761173
Puccinia triticina 1-1 BBBD Race 1	Puct_sup1.44	292073	296553	19363866
Puccinia triticina 1-1 BBBD Race 1	Puct_sup1.44	291190	296504	19363867
Puccinia triticina 1-1 BBBD Race 1	Puct_sup1.99	178300	181859	19115642
Puccinia triticina 1-1 BBBD Race 1	Puct_sup1.3	953581	958088	19023811
Puccinia triticina 1-1 BBBD Race 1	Puct_sup1.46	315263	318549	18940528
Puccinia triticina 1-1 BBBD Race 1	Puct_sup1.92	318807	324985	19367040
Puccinia triticina 1-1 BBBD Race 1	Puct_sup1.92	317168	321943	19367042
Puccinia triticina 1-1 BBBD Race 1	Puct_sup1.323	13360	16598	18762688
Puccinia triticina 1-1 BBBD Race 1	Puct_sup1.89	371791	378099	19194606
Puccinia triticina 1-1 BBBD Race 1	Puct_sup1.73	154626	156248	18857099
Puccinia triticina 1-1 BBBD Race 1	Puct_sup1.200	5292	10762	19277757
Puccinia triticina 1-1 BBBD Race 1	Puct_sup1.150	154012	158653	19187715
Puccinia triticina 1-1 BBBD Race 1	Puct_sup1.197	16578	20398	19277688
Puccinia triticina 1-1 BBBD Race 1	Puct_sup1.197	16162	21436	19277689
Puccinia triticina 1-1 BBBD Race 1	Puct_sup1.506	2967	7146	18856116
Puccinia triticina 1-1 BBBD Race 1	Puct_sup1.173	37101	39093	18761353
Puccinia triticina 1-1 BBBD Race 1	Puct_sup1.33	324210	325778	19279929
Puccinia triticina 1-1 BBBD Race 1	Puct_sup1.16	1045681	1047308	18935970
Puccinia triticina 1-1 BBBD Race 1	Puct_sup1.40	563805	565516	18855702
Puccinia triticina 1-1 BBBD Race 1	Puct_sup1.40	562712	567926	18855700
Puccinia triticina 1-1 BBBD Race 1	Puct_sup1.33	286599	288628	19279912
Puccinia triticina 1-1 BBBD Race 1	Puct_sup1.112	216930	219820	19108398
Puccinia triticina 1-1 BBBD Race 1	Puct_sup1.363	35456	38349	18762789
Puccinia triticina 1-1 BBBD Race 1	Puct_sup1.175	5355	6787	19188171
Puccinia triticina 1-1 BBBD Race 1	Puct_sup1.18	1173271	1175699	18853501
Puccinia triticina 1-1 BBBD Race 1	Puct_sup1.173	34524	40089	18761355
Puccinia triticina 1-1 BBBD Race 1	Puct_sup1.1275	1086	4012	19275343
Puccinia triticina 1-1 BBBD Race 1	Puct_sup1.64	528611	530212	18765737
Puccinia triticina 1-1 BBBD Race 1	Puct_sup1.29	265834	267548	18938440
Puccinia triticina 1-1 BBBD Race 1	Puct_sup1.18	1173759	1178956	18853500
Puccinia triticina 1-1 BBBD Race 1	Puct_sup1.357	5786	8640	19190896
Puccinia triticina 1-1 BBBD Race 1	Puct_sup1.357	5787	7547	19190895
Puccinia triticina 1-1 BBBD Race 1	Puct_sup1.357	5827	7546	19190894
Puccinia triticina 1-1 BBBD Race 1	Puct_sup1.37	84640	85843	19190960
Puccinia triticina 1-1 BBBD Race 1	Puct_sup1.55	210255	211494	19113793
Puccinia triticina 1-1 BBBD Race 1	Puct_sup1.36	834886	836397	18855324
Puccinia triticina 1-1 BBBD Race 1	Puct_sup1.19	835203	835716	19277405
Puccinia triticina 1-1 BBBD Race 1	Puct_sup1.284	24597	26139	19023404
Puccinia triticina 1-1 BBBD Race 1	Puct_sup1.1	1630458	1636418	18759000
Puccinia triticina 1-1 BBBD Race 1	Puct_sup1.69	404701	410621	19114572
Puccinia triticina 1-1 BBBD Race 1	Puct_sup1.34	623732	626514	18939727
Puccinia triticina 1-1 BBBD Race 1	Puct_sup1.2887	106	2453	18938368
Puccinia triticina 1-1 BBBD Race 1	Puct_sup1.906	6784	7736	19027095
Puccinia triticina 1-1 BBBD Race 1	Puct_sup1.34	623791	625608	18939726
Puccinia triticina 1-1 BBBD Race 1	Puct_sup1.4442	22	1308	19112794
Puccinia triticina 1-1 BBBD Race 1	Puct_sup1.9	333113	334589	19194745
Puccinia triticina 1-1 BBBD Race 1	Puct_sup1.29	264741	268633	18938442
Puccinia triticina 1-1 BBBD Race 1	Puct_sup1.64	526905	530210	18765738
Puccinia triticina 1-1 BBBD Race 1	Puct_sup1.52	120450	123190	18764761
Puccinia triticina 1-1 BBBD Race 1	Puct_sup1.112	216816	218299	19108397
Puccinia triticina 1-1 BBBD Race 1	Puct_sup1.22	341676	341816	19111144
Puccinia triticina 1-1 BBBD Race 1	Puct_sup1.8322	164	554	19366577
Puccinia triticina 1-1 BBBD Race 1	Puct_sup1.6	1547288	1548593	19365258
Puccinia triticina 1-1 BBBD Race 1	Puct_sup1.659	6552	8112	18856890
Puccinia triticina 1-1 BBBD Race 1	Puct_sup1.214	191607	197414	19110982
Puccinia triticina 1-1 BBBD Race 1	Puct_sup1.152	210061	211770	19187821
Puccinia triticina 1-1 BBBD Race 1	Puct_sup1.1	1995227	1996599	18759132
Puccinia triticina 1-1 BBBD Race 1	Puct_sup1.148	30192	31095	19020919
Puccinia triticina 1-1 BBBD Race 1	Puct_sup1.77	254792	260437	19193997
Puccinia triticina 1-1 BBBD Race 1	Puct_sup1.95	369297	371355	19195512
Puccinia triticina 1-1 BBBD Race 1	Puct_sup1.687	2502	3359	19282067
Puccinia triticina 1-1 BBBD Race 1	Puct_sup1.4	470018	470964	18763117
Puccinia triticina 1-1 BBBD Race 1	Puct_sup1.3	950712	955615	19023812
Puccinia triticina 1-1 BBBD Race 1	Puct_sup1.4	1445865	1447625	18763464
Puccinia triticina 1-1 BBBD Race 1	Puct_sup1.46	315148	319634	18940531
Puccinia triticina 1-1 BBBD Race 1	Puct_sup1.70	200664	207049	19193464
Puccinia triticina 1-1 BBBD Race 1	Puct_sup1.152	207215	212854	19187822
Puccinia triticina 1-1 BBBD Race 1	Puct_sup1.1784	1595	3288	19110415
Puccinia triticina 1-1 BBBD Race 1	Puct_sup1.173	10080	10806	18761338
Puccinia triticina 1-1 BBBD Race 1	Puct_sup1.10	9424	10395	19358638
Puccinia triticina 1-1 BBBD Race 1	Puct_sup1.130	280416	284616	19020389
Puccinia triticina 1-1 BBBD Race 1	Puct_sup1.89	372319	376706	19194610
Puccinia triticina 1-1 BBBD Race 1	Puct_sup1.72	416113	418161	19366124
Puccinia triticina 1-1 BBBD Race 1	Puct_sup1.323	13261	16070	18762686
Puccinia triticina 1-1 BBBD Race 1	Puct_sup1.72	414554	419244	19366125
Puccinia triticina 1-1 BBBD Race 1	Puct_sup1.323	13635	16068	18762687
Puccinia triticina 1-1 BBBD Race 1	Puct_sup1.137	105516	106957	19109605
Puccinia triticina 1-1 BBBD Race 1	Puct_sup1.137	103379	108718	19109606
Puccinia triticina 1-1 BBBD Race 1	Puct_sup1.125	309775	315652	18760297
Puccinia triticina 1-1 BBBD Race 1	Puct_sup1.214	194259	197122	19110980
Puccinia triticina 1-1 BBBD Race 1	Puct_sup1.4	1444776	1447603	18763462
Puccinia triticina 1-1 BBBD Race 1	Puct_sup1.70	201444	203711	19193466
Puccinia triticina 1-1 BBBD Race 1	Puct_sup1.5	987626	991639	19113341
Puccinia triticina 1-1 BBBD Race 1	Puct_sup1.8	380244	384896	19026297
Puccinia triticina 1-1 BBBD Race 1	Puct_sup1.8	382138	384497	19026296
Puccinia triticina 1-1 BBBD Race 1	Puct_sup1.377	22492	25391	19024460
Puccinia triticina 1-1 BBBD Race 1	Puct_sup1.34	333641	340291	18939655
Puccinia triticina 1-1 BBBD Race 1	Puct_sup1.31	403733	409538	19190544
Puccinia triticina 1-1 BBBD Race 1	Puct_sup1.125	308366	313064	18760298
Puccinia triticina 1-1 BBBD Race 1	Puct_sup1.33	569982	570209	19279977
Puccinia triticina 1-1 BBBD Race 1	Puct_sup1.80	276804	277831	19366449
Puccinia triticina 1-1 BBBD Race 1	Puct_sup1.12	201459	202198	18934341
Puccinia triticina 1-1 BBBD Race 1	Puct_sup1.6	1409304	1410879	19365198
Puccinia triticina 1-1 BBBD Race 1	Puct_sup1.5906	547	1084	19364715
Puccinia triticina 1-1 BBBD Race 1	Puct_sup1.70	364003	370627	19193518
Puccinia triticina 1-1 BBBD Race 1	Puct_sup1.119	12190	18011	18759957
Puccinia triticina 1-1 BBBD Race 1	Puct_sup1.36	802780	804320	18855304
Puccinia triticina 1-1 BBBD Race 1	Puct_sup1.1203	231	1805	19020068
Puccinia triticina 1-1 BBBD Race 1	Puct_sup1.20	686746	687381	19189430
Puccinia triticina 1-1 BBBD Race 1	Puct_sup1.10	1154621	1158018	19358966
Puccinia triticina 1-1 BBBD Race 1	Puct_sup1.16	1005688	1010489	18935961
Puccinia triticina 1-1 BBBD Race 1	Puct_sup1.43	258570	262376	19112495
Puccinia triticina 1-1 BBBD Race 1	Puct_sup1.316	5950	12071	19111965
Puccinia triticina 1-1 BBBD Race 1	Puct_sup1.316	7040	8847	19111966
Puccinia triticina 1-1 BBBD Race 1	Puct_sup1.49	210000	216571	18764453
Puccinia triticina 1-1 BBBD Race 1	Puct_sup1.49	213320	215499	18764452
Puccinia triticina 1-1 BBBD Race 1	Puct_sup1.363	35513	36526	18762788
Puccinia triticina 1-1 BBBD Race 1	Puct_sup1.53	219963	222715	19192619
[truncated: 242 more rows]
