# Supplementary material for: DIRS and Ngaro Retrotransposons in Fungi
Source: PLoS One. 2013 Sep 25;8(9):e76319. doi: 10.1371/journal.pone.0076319 (PMC3783388; doi:10.1371/journal.pone.0076319)
Supplement: File S3 — Additional characteristics of 42 fungal genomes with YR retrotransposons. This table provides information about the number of YR retrotransposons with detectable protein domains and the number of remnant elements identified in this study. For a broader context the taxonomic classification, assembly size and number of encoded genes (as estimated by sequencing consortia) are given for each genome. (XLS) [file pone.0076319.s005.xls]

## Sheet: Arkusz1
Genome	Ngaro	DIRS	Remnant Ngaro	Remnant DIRS	Assembly size	Genes	Order	Subdivision
Agaricus bisporus var. bisporus H97	28	0	56	0	30,233,745	10.438	Agaricales	Agaricomycotina
Agaricus bisporus var. burnettii JB137-S8	28	0	52	0	32,614,401	11.289	Agaricales	Agaricomycotina
Allomyces macrogynus ATCC 38327	0	38	0	105	57,060,000	18.773	Blastocladiales	Blastocladiomycotina
Auricularia delicata TFB-10046 SS5	88	0	130	0	74,920,203	23.577	Auriculariales	Agaricomycotina
Bjerkandera adusta HHB-12826-SP SB-22	7	0	17	0	42,730,300	15.473	Polyporales	Agaricomycotina
Botryobasidium botryosum FD-172 SS1	12	0	15	0	46,674,321	16.526	Cantharellales	Agaricomycotina
Ceriporiopsis subvermispora B	7	0	13	0	38,969,816	12.125	Polyporales	Agaricomycotina
Coemansia reversa NRRL 1564	0	3	0	1	21,838,014	7.347	Kickxellales	Kickxellomycotina
Coniophora puteana RWD-64-598 SS2	27	0	29	0	42,968,544	13.761	Boletales	Agaricomycotina
Coprinopsis cinerea okayama7#130	4	0	6	0	36,294,355	13.393	Agaricales	Agaricomycotina
Dichomitus squalens LYAD-421	2	0	10	0	42,748,430	12.29	Polyporales	Agaricomycotina
Fomitopsis pinicola FP-58527	8	0	15	0	41,614,358	13.885	Polyporales	Agaricomycotina
Ganoderma sp. 10597 SS1	14	0	17	0	39,522,573	12.91	Polyporales	Agaricomycotina
Gloeophyllum trabeum ATCC 11539	3	0	9	0	37,181,821	11.846	Gloeophyllales	Agaricomycotina
Gymnopus luxurians FD-317 M1	23	0	51	0	66,281,680	22.057	Agaricales	Agaricomycotina
Heterobasidion annosum	9	0	12	0	33,649,967	13.383	Russulales	Agaricomycotina
Hypholoma sublateritium FD-334 SS-4	21	0	29	0	48,031,814	17.911	Agaricales	Agaricomycotina
Jaapia argillacea MUCL 33604	17	0	28	0	45,045,919	16.419	Jaapiales	Agaricomycotina
Laccaria bicolor S238N-H82	113	0	152	0	60,707,050	23.13	Agaricales	Agaricomycotina
Melampsora larici-populina 98AG31	850	0	2843	0	101,129,028	16.694	Pucciniales	Pucciniomycotina
Mortierella verticillata NRRL 6337	0	7	0	1	41,850,000	12.457	Mortierellales	Mortierellomycotina
Mucor circinelloides f. lusitanicus CBS 277.49	0	9	0	24	36,587,022	11.719	Mucorales	Mucoromycotina
Neosartorya fischeri NRRL 181	1	0	2	0	32,551,711	10.406	Eurotiales	Pezizomycotina
Paxillus involutus ATCC 200175	53	0	153	0	58,301,126	17.968	Boletales	Agaricomycotina
Phanerochaete carnosa HHB-10118-sp	4	0	61	0	46,293,355	13.937	Corticiales	Agaricomycotina
Phanerochaete chrysosporium RP-78	11	0	9	0	35,149,519	10.048	Corticiales	Agaricomycotina
Phlebia brevispora HHB-7030 SS6	19	0	32	0	49,963,746	16.17	Corticiales	Agaricomycotina
Phlebiopsis gigantea 11061_1 CR5-6	1	0	6	0	30,143,925	11.891	Polyporales	Agaricomycotina
Phycomyces blakesleeanus NRRL 1555(-)	0	57	0	197	53,939,167	16.528	Mucorales	Mucoromycotina
Pleurotus ostreatus PC9	15	0	29	0	34,343,005	12.33	Agaricales	Agaricomycotina
Pleurotus ostreatus PC15	15	0	50	0	35,630,309	12.206	Agaricales	Agaricomycotina
Postia placenta Mad-698-R	10	0	10	0	90,927,236	9.113	Polyporales	Agaricomycotina
Puccinia graminis f. sp. tritici CRL 75-36-700-3	170	0	205	0	88,644,628	20.534	Pucciniales	Pucciniomycotina
Puccinia triticina 1-1 BBBD Race 1	356	0	1049	0	135,340,000	14.878	Pucciniales	Pucciniomycotina
Punctularia strigosozonata HHB-11173	59	0	63	0	34,171,901	11.538	Corticiales	Agaricomycotina
Rhizopus delemar RA 99-880	0	120	0	314	46,087,117	17.467	Mucorales	Mucoromycotina
Schizophyllum commune H4-8	5	0	5	0	38,624,162	14.652	Agaricales	Agaricomycotina
Serpula lacrymans var. lacrymans S7.3	8	0	60	0	47,042,600	14.495	Boletales	Agaricomycotina
Serpula lacrymans var. lacrymans S7.9	7	0	59	0	42,734,799	12.789	Boletales	Agaricomycotina
Sporobolomyces roseus IAM 13481	2	0	0	0	21,172,659	5.536	Sporidiobolales	Pucciniomycotina
Stereum hirsutum FP-9166	7	0	10	0	46,511,623	14.072	Russulales	Agaricomycotina
Trametes versicolor FP-101664 SS1	11	0	13	0	44,794,008	14.296	Polyporales	Agaricomycotina
