# Supplementary material for: DIRS and Ngaro Retrotransposons in Fungi
Source: PLoS One. 2013 Sep 25;8(9):e76319. doi: 10.1371/journal.pone.0076319 (PMC3783388; doi:10.1371/journal.pone.0076319)
Supplement: File S4 — YR retrotransposon RT HMM profile. A HMM profile of the YR retrotransposon reverse transcriptase domain was built based on fungal YR retrotransposon sequences. (HMM) [file pone.0076319.s006.hmm]

HMMER3/b [3.0 | March 2010]
NAME  RVT_Ngaro_Dirs
LENG  113
ALPH  amino
RF    no
CS    no
MAP   yes
DATE  Fri Nov 16 18:22:59 2012
NSEQ  72
EFFN  4.574707
CKSUM 3551511985
STATS LOCAL MSV       -9.7795  0.71474
STATS LOCAL VITERBI  -10.2878  0.71474
STATS LOCAL FORWARD   -4.3571  0.71474
HMM          A        C        D        E        F        G        H        I        K        L        M        N        P        Q        R        S        T        V        W        Y   
            m->m     m->i     m->d     i->m     i->i     d->m     d->d
  COMPO   2.58398  4.17579  2.90293  2.88470  2.93968  3.02547  3.53498  2.76494  2.75969  2.29334  3.62811  3.24682  3.42102  3.04561  3.02551  2.73498  2.90644  2.61521  4.07787  3.30420
          2.68618  4.42225  2.77519  2.73123  3.46354  2.40513  3.72494  3.29354  2.67741  2.69355  4.24690  2.90347  2.73739  3.18146  2.89801  2.37887  2.77519  2.98518  4.58477  3.61503
          0.09534  5.27095  2.45581  0.61958  0.77255  0.00000        *
      1   3.08113  3.96337  5.03411  4.42323  2.19767  4.26172  4.59922  1.61920  4.21539  1.50485  3.28492  4.41950  4.61745  4.34591  4.22955  2.43662  3.31346  2.21085  5.08560  3.91333      1 - -
          2.68618  4.42225  2.77519  2.73123  3.46354  2.40513  3.72494  3.29354  2.67741  2.69355  4.24690  2.90347  2.73739  3.18146  2.89801  2.37887  2.77519  2.98518  4.58477  3.61503
          0.00836  5.18398  5.90632  0.61958  0.77255  0.59531  0.80161
      2   3.55444  6.68738  0.35686  2.90701  6.10374  4.02671  4.78082  5.74378  4.04651  5.18383  6.13362  2.53488  4.75886  3.98244  4.81374  3.82780  4.36114  5.21225  7.31498  5.65910      2 - -
          2.68618  4.42225  2.77519  2.73123  3.46354  2.40513  3.72494  3.29354  2.67741  2.69355  4.24690  2.90347  2.73739  3.18146  2.89801  2.37887  2.77519  2.98518  4.58477  3.61503
          0.00811  5.21477  5.93712  0.61958  0.77255  0.66975  0.71711
      3   3.55947  4.88288  5.52985  4.92570  2.90379  4.78757  5.09906  2.05131  4.73050  0.93423  3.52322  4.95051  5.06350  4.78173  4.71615  4.11741  3.78392  1.66538  2.96722  4.31284      3 - -
          2.68618  4.42225  2.77519  2.73123  3.46354  2.40513  3.72494  3.29354  2.67741  2.69355  4.24690  2.90347  2.73739  3.18146  2.89801  2.37887  2.77519  2.98518  4.58477  3.61503
          0.00811  5.21477  5.93712  0.61958  0.77255  0.66975  0.71711
      4   2.36766  5.48187  2.72694  2.22436  4.29332  3.74568  3.93364  4.31146  1.45367  3.78668  4.52291  3.06130  4.13983  2.76486  2.93300  2.02423  3.09149  3.87209  5.91487  4.50439      4 - -
          2.68618  4.42225  2.77519  2.73123  3.46354  2.40513  3.72494  3.29354  2.67741  2.69355  4.24690  2.90347  2.73739  3.18146  2.89801  2.37887  2.77519  2.98518  4.58477  3.61503
          0.00811  5.21477  5.93712  0.61958  0.77255  0.59299  0.80446
      5   2.63400  5.50111  1.43304  2.52649  4.84337  3.53138  3.95215  4.32857  2.14796  3.80513  4.54322  2.73063  4.15622  2.64505  3.18528  2.22017  3.22516  3.89038  4.29767  4.52346      5 - -
          2.68618  4.42225  2.77519  2.73123  3.46354  2.40513  3.72494  3.29354  2.67741  2.69355  4.24690  2.90347  2.73739  3.18146  2.89801  2.37887  2.77519  2.98518  4.58477  3.61503
          0.00800  5.22871  5.95106  0.61958  0.77255  0.52133  0.90073
      6   0.52577  4.84428  4.73809  4.30516  3.14492  2.92600  5.05175  3.92921  4.23360  3.68395  4.56828  4.31534  4.57018  4.46748  4.45952  3.29194  2.57428  3.33155  6.04186  4.85808      6 - -
          2.68618  4.42225  2.77519  2.73123  3.46354  2.40513  3.72494  3.29354  2.67741  2.69355  4.24690  2.90347  2.73739  3.18146  2.89801  2.37887  2.77519  2.98518  4.58477  3.61503
          0.00784  5.24807  5.97042  0.61958  0.77255  0.56608  0.83875
      7   5.28309  6.17590  6.10414  6.06779  1.10765  5.73878  3.25770  4.87737  5.83532  3.35068  5.39230  4.22884  5.98518  5.44197  5.60241  5.14464  5.46922  4.81575  3.47779  0.70930      7 - -
          2.68618  4.42225  2.77519  2.73123  3.46354  2.40513  3.72494  3.29354  2.67741  2.69355  4.24690  2.90347  2.73739  3.18146  2.89801  2.37887  2.77519  2.98518  4.58477  3.61503
          0.00784  5.24807  5.97042  0.61958  0.77255  0.56608  0.83875
      8   2.90465  4.61835  4.14748  3.57263  3.54802  4.06233  3.30363  2.67312  3.49690  1.76644  3.72789  3.25541  4.43706  3.51234  1.51494  3.32572  2.96574  2.43366  3.86489  4.00458      8 - -
          2.68618  4.42225  2.77519  2.73123  3.46354  2.40513  3.72494  3.29354  2.67741  2.69355  4.24690  2.90347  2.73739  3.18146  2.89801  2.37887  2.77519  2.98518  4.58477  3.61503
          0.00784  5.24807  5.97042  0.61958  0.77255  0.56608  0.83875
      9   3.01693  3.33301  3.91793  3.34984  3.60507  3.51602  1.92984  2.81346  3.30207  2.61218  3.82729  3.13591  4.38137  2.33725  3.29936  2.94068  2.93347  1.99384  5.30712  3.51551      9 - -
          2.68618  4.42225  2.77519  2.73123  3.46354  2.40513  3.72494  3.29354  2.67741  2.69355  4.24690  2.90347  2.73739  3.18146  2.89801  2.37887  2.77519  2.98518  4.58477  3.61503
          0.00784  5.24807  5.97042  0.61958  0.77255  0.56608  0.83875
     10   3.06839  3.73109  5.24113  4.65025  3.77843  3.96228  4.88488  1.27044  4.46114  1.79710  3.75420  4.66284  4.85307  4.61240  4.49474  3.82959  2.75803  1.42493  5.37293  4.18973     10 - -
          2.68618  4.42225  2.77519  2.73123  3.46354  2.40513  3.72494  3.29354  2.67741  2.69355  4.24690  2.90347  2.73739  3.18146  2.89801  2.37887  2.77519  2.98518  4.58477  3.61503
          0.00784  5.24807  5.97042  0.61958  0.77255  0.56608  0.83875
     11   2.77608  4.82679  3.82382  3.26658  3.56132  3.12667  4.25523  3.38875  3.22550  2.16785  3.96865  3.68840  1.18526  3.54369  3.08228  2.74315  3.12209  3.14345  5.43925  4.19224     11 - -
          2.68618  4.42225  2.77519  2.73123  3.46354  2.40513  3.72494  3.29354  2.67741  2.69355  4.24690  2.90347  2.73739  3.18146  2.89801  2.37887  2.77519  2.98518  4.58477  3.61503
          0.02014  5.24807  4.22092  0.61958  0.77255  0.49816  0.93559
     12   3.10337  4.60902  5.21299  4.62098  3.76468  3.90409  4.86604  1.37510  4.43442  2.37119  2.51279  4.64327  4.84092  4.58734  4.47339  3.81673  2.50717  1.28354  5.35879  4.17652     12 - -
          2.68618  4.42225  2.77519  2.73123  3.46354  2.40513  3.72494  3.29354  2.67741  2.69355  4.24690  2.90347  2.73739  3.18146  2.89801  2.37887  2.77519  2.98518  4.58477  3.61503
          0.00784  5.24791  5.97025  0.61958  0.77255  0.56664  0.83801
     13   2.44834  4.06217  3.46465  2.90831  4.29268  3.84572  1.28103  3.40423  2.52840  3.18357  4.16235  3.24515  4.22769  2.98828  2.66804  3.06226  3.22731  3.40952  4.58804  3.70117     13 - -
          2.68618  4.42225  2.77519  2.73123  3.46354  2.40513  3.72494  3.29354  2.67741  2.69355  4.24690  2.90347  2.73739  3.18146  2.89801  2.37887  2.77519  2.98518  4.58477  3.61503
          0.00784  5.24791  5.97025  0.61958  0.77255  0.56664  0.83801
     14   2.63449  5.40710  3.27622  2.29860  4.21463  3.77782  3.76034  4.17628  2.12474  3.45597  4.05498  3.26111  1.43880  2.72089  3.10068  2.72876  3.22025  3.54298  5.86221  4.04333     14 - -
          2.68618  4.42225  2.77519  2.73123  3.46354  2.40513  3.72494  3.29354  2.67741  2.69355  4.24690  2.90347  2.73739  3.18146  2.89801  2.37887  2.77519  2.98518  4.58477  3.61503
          0.00784  5.24791  5.97025  0.61958  0.77255  0.56664  0.83801
     15   2.19161  5.48418  2.18097  2.05051  4.82400  3.24279  3.38771  3.98767  2.44142  2.58986  4.52622  2.97932  3.84172  2.64541  3.17802  2.37207  3.11819  3.65341  4.52141  4.51225     15 - -
          2.68618  4.42225  2.77519  2.73123  3.46354  2.40513  3.72494  3.29354  2.67741  2.69355  4.24690  2.90347  2.73739  3.18146  2.89801  2.37887  2.77519  2.98518  4.58477  3.61503
          0.00784  5.24791  5.97025  0.61958  0.77255  0.49780  0.93615
     16   2.98681  5.36564  2.31683  2.61547  4.08104  3.76362  2.95511  4.20126  2.70896  3.35893  4.45698  3.05676  3.48472  2.16714  3.19379  1.70701  3.06410  3.57624  3.04133  4.13733     16 - -
          2.68618  4.42225  2.77519  2.73123  3.46354  2.40513  3.72494  3.29354  2.67741  2.69355  4.24690  2.90347  2.73739  3.18146  2.89801  2.37887  2.77519  2.98518  4.58477  3.61503
          0.00775  5.25997  5.98231  0.61958  0.77255  0.52536  0.89488
     17   3.02298  3.40307  3.34252  2.61923  4.63319  3.80946  3.34225  4.09121  2.48395  3.64177  4.40604  3.31122  4.19144  1.81714  1.73210  3.01776  3.24966  3.72591  2.48565  4.01599     17 - -
          2.68618  4.42225  2.77519  2.73123  3.46354  2.40513  3.72494  3.29354  2.67741  2.69355  4.24690  2.90347  2.73739  3.18146  2.89801  2.37887  2.77519  2.98518  4.58477  3.61503
          0.00775  5.25997  5.98231  0.61958  0.77255  0.52536  0.89488
     18   2.79742  5.38382  3.12354  2.70388  4.73782  3.76328  2.58051  3.31591  1.82011  2.79121  4.46980  2.70357  2.67523  2.85725  2.32840  2.78595  3.09845  3.81403  4.29126  4.47252     18 - -
          2.68618  4.42225  2.77519  2.73123  3.46354  2.40513  3.72494  3.29354  2.67741  2.69355  4.24690  2.90347  2.73739  3.18146  2.89801  2.37887  2.77519  2.98518  4.58477  3.61503
          0.00775  5.25997  5.98231  0.61958  0.77255  0.52536  0.89488
     19   2.93590  4.14480  4.56525  3.97816  1.95051  4.17213  3.22382  2.97896  2.57689  1.95149  3.64672  4.16399  4.54022  4.06039  3.45598  3.46105  3.29869  2.78581  4.21417  1.66223     19 - -
          2.68618  4.42225  2.77519  2.73123  3.46354  2.40513  3.72494  3.29354  2.67741  2.69355  4.24690  2.90347  2.73739  3.18146  2.89801  2.37887  2.77519  2.98518  4.58477  3.61503
          0.00775  5.25997  5.98231  0.61958  0.77255  0.52536  0.89488
     20   2.83503  3.58461  4.91443  4.30794  2.67863  4.23455  4.56142  2.58491  4.12070  0.98185  3.34035  4.35458  4.59570  2.57404  4.17281  3.54105  2.92018  2.60620  5.08793  3.91228     20 - -
          2.68618  4.42225  2.77519  2.73123  3.46354  2.40513  3.72494  3.29354  2.67741  2.69355  4.24690  2.90347  2.73739  3.18146  2.89801  2.37887  2.77519  2.98518  4.58477  3.61503
          0.00775  5.25997  5.98231  0.61958  0.77255  0.52536  0.89488
     21   2.46765  2.97282  4.29057  3.71162  3.31635  2.91748  3.89897  2.31000  3.62208  2.61727  2.85848  3.55106  4.47143  3.18959  2.80561  2.60592  2.30910  2.12371  5.17829  3.97582     21 - -
          2.68618  4.42225  2.77519  2.73123  3.46354  2.40513  3.72494  3.29354  2.67741  2.69355  4.24690  2.90347  2.73739  3.18146  2.89801  2.37887  2.77519  2.98518  4.58477  3.61503
          0.00775  5.25997  5.98231  0.61958  0.77255  0.52536  0.89488
     22   3.10947  3.32926  5.07978  4.46764  1.29148  4.29021  4.62682  1.99169  4.25521  2.23153  3.57020  4.45347  4.64784  4.38394  4.26330  3.60408  3.05090  1.81781  4.33522  3.93424     22 - -
          2.68618  4.42225  2.77519  2.73123  3.46354  2.40513  3.72494  3.29354  2.67741  2.69355  4.24690  2.90347  2.73739  3.18146  2.89801  2.37887  2.77519  2.98518  4.58477  3.61503
          0.00775  5.25997  5.98231  0.61958  0.77255  0.52536  0.89488
     23   2.68682  3.93547  3.41142  2.70812  3.69848  3.82083  3.27793  3.78662  2.18927  2.68351  3.58362  3.27048  4.20025  2.19311  2.76808  2.49075  2.27243  2.93916  4.64274  3.82665     23 - -
          2.68618  4.42225  2.77519  2.73123  3.46354  2.40513  3.72494  3.29354  2.67741  2.69355  4.24690  2.90347  2.73739  3.18146  2.89801  2.37887  2.77519  2.98518  4.58477  3.61503
          0.00775  5.25997  5.98231  0.61958  0.77255  0.52536  0.89488
     24   2.86829  4.09336  2.82247  3.19630  3.65456  3.93147  2.41887  2.82635  2.93702  2.83971  3.88692  2.86151  4.29793  3.47198  3.34490  3.03642  2.76488  2.36771  1.98963  3.82095     24 - -
          2.68618  4.42225  2.77519  2.73123  3.46354  2.40513  3.72494  3.29354  2.67741  2.69355  4.24690  2.90347  2.73739  3.18146  2.89801  2.37887  2.77519  2.98518  4.58477  3.61503
          0.00775  5.25997  5.98231  0.61958  0.77255  0.52536  0.89488
     25   2.89570  4.83340  2.27987  2.12936  3.07777  3.00041  3.95358  4.32341  2.36454  3.01548  4.05441  2.30930  3.83712  2.35700  2.58345  2.78179  3.22276  3.88584  5.93064  4.52115     25 - -
          2.68624  4.42231  2.77493  2.73109  3.46359  2.40518  3.72478  3.29360  2.67738  2.69360  4.24695  2.90352  2.73745  3.18136  2.89793  2.37892  2.77525  2.98524  4.58483  3.61509
          0.12225  2.18438  5.98231  0.16759  1.86887  0.46177  0.99470
     26   3.00129  5.39118  2.50751  2.37089  4.79051  1.35165  3.77220  4.30094  2.53745  3.79556  4.50877  2.26015  4.14181  2.88822  3.19156  2.76393  3.23029  3.87855  5.76369  4.49156     27 - -
          2.68618  4.42225  2.77519  2.73123  3.46354  2.40513  3.72494  3.29354  2.67741  2.69355  4.24690  2.90347  2.73739  3.18146  2.89801  2.37887  2.77519  2.98518  4.58477  3.61503
          0.00766  5.27095  5.99330  0.61958  0.77255  0.48576  0.95510
     27   2.80350  3.91710  3.28630  2.51133  4.72603  3.10794  3.41019  3.26102  2.22119  3.10832  3.62935  3.13015  3.90091  1.84806  2.37619  2.58228  2.75414  3.78843  4.73607  4.48531     28 - -
          2.68618  4.42225  2.77519  2.73123  3.46354  2.40513  3.72494  3.29354  2.67741  2.69355  4.24690  2.90347  2.73739  3.18146  2.89801  2.37887  2.77519  2.98518  4.58477  3.61503
          0.00766  5.27095  5.99330  0.61958  0.77255  0.48576  0.95510
     28   2.91551  4.47157  4.09293  4.14137  2.21244  4.18562  4.50376  1.94455  3.98225  2.16879  3.33878  4.25327  4.55214  3.44571  2.55914  3.48410  2.31302  1.80395  5.08895  3.90564     29 - -
          2.68618  4.42225  2.77519  2.73123  3.46354  2.40513  3.72494  3.29354  2.67741  2.69355  4.24690  2.90347  2.73739  3.18146  2.89801  2.37887  2.77519  2.98518  4.58477  3.61503
          0.00766  5.27095  5.99330  0.61958  0.77255  0.48576  0.95510
     29   2.85781  4.41299  4.63071  4.07266  2.79023  4.13452  2.75836  2.90790  3.92449  2.28877  3.22926  4.18824  4.47899  4.10179  3.63874  3.45772  3.26525  2.72075  2.75223  1.27680     30 - -
          2.68618  4.42225  2.77519  2.73123  3.46354  2.40513  3.72494  3.29354  2.67741  2.69355  4.24690  2.90347  2.73739  3.18146  2.89801  2.37887  2.77519  2.98518  4.58477  3.61503
          0.00766  5.27095  5.99330  0.61958  0.77255  0.48576  0.95510
     30   2.99321  4.08798  3.72508  2.72401  3.89275  3.89550  3.54765  2.66025  2.85228  2.44521  3.56428  3.60388  4.24293  1.84150  2.98055  3.17157  3.21699  1.87977  5.10408  3.23001     31 - -
          2.68618  4.42225  2.77519  2.73123  3.46354  2.40513  3.72494  3.29354  2.67741  2.69355  4.24690  2.90347  2.73739  3.18146  2.89801  2.37887  2.77519  2.98518  4.58477  3.61503
          0.00766  5.27095  5.99330  0.61958  0.77255  0.48576  0.95510
     31   3.01126  4.90906  1.62247  2.80369  2.44369  3.90452  3.80663  3.20044  3.03730  2.63457  4.02452  3.17201  3.43838  3.36532  3.45342  3.01834  3.09455  3.23882  4.43434  2.38190     32 - -
          2.68618  4.42225  2.77519  2.73123  3.46354  2.40513  3.72494  3.29354  2.67741  2.69355  4.24690  2.90347  2.73739  3.18146  2.89801  2.37887  2.77519  2.98518  4.58477  3.61503
          0.00766  5.27095  5.99330  0.61958  0.77255  0.48576  0.95510
     32   2.99969  3.53279  3.52615  2.97616  4.17192  3.85865  2.63911  2.96054  2.28801  2.51361  4.07032  3.45865  4.22965  3.00972  1.90744  2.70088  2.44926  2.87734  5.39620  3.76354     33 - -
          2.68618  4.42225  2.77519  2.73123  3.46354  2.40513  3.72494  3.29354  2.67741  2.69355  4.24690  2.90347  2.73739  3.18146  2.89801  2.37887  2.77519  2.98518  4.58477  3.61503
          0.00766  5.27095  5.99330  0.61958  0.77255  0.48576  0.95510
     33   2.17707  2.47953  3.54567  3.27298  3.69992  3.98801  4.23526  3.11898  3.23384  2.91185  3.61068  3.16096  3.73833  3.54289  2.78001  2.17498  2.27276  2.13124  5.36535  4.12299     34 - -
          2.68618  4.42225  2.77519  2.73123  3.46354  2.40513  3.72494  3.29354  2.67741  2.69355  4.24690  2.90347  2.73739  3.18146  2.89801  2.37887  2.77519  2.98518  4.58477  3.61503
          0.00766  5.27095  5.99330  0.61958  0.77255  0.48576  0.95510
     34   2.42988  3.10097  4.95509  4.34399  3.18085  4.21486  4.54546  2.26033  4.14227  1.41504  2.82924  2.83444  4.57910  4.28498  4.17198  3.10066  2.68545  2.12556  5.05742  3.88003     35 - -
          2.68618  4.42225  2.77519  2.73123  3.46354  2.40513  3.72494  3.29354  2.67741  2.69355  4.24690  2.90347  2.73739  3.18146  2.89801  2.37887  2.77519  2.98518  4.58477  3.61503
          0.00766  5.27095  5.99330  0.61958  0.77255  0.48576  0.95510
     35   2.11081  3.06222  4.07601  3.21095  3.18869  3.19291  3.73261  2.86098  3.44780  2.52964  3.34246  3.24038  2.08017  3.40446  3.74760  2.91230  2.50932  2.61226  4.10085  4.01453     36 - -
          2.68618  4.42225  2.77519  2.73123  3.46354  2.40513  3.72494  3.29354  2.67741  2.69355  4.24690  2.90347  2.73739  3.18146  2.89801  2.37887  2.77519  2.98518  4.58477  3.61503
          0.00766  5.27095  5.99330  0.61958  0.77255  0.48576  0.95510
     36   4.75910  5.88011  6.27933  5.95322  0.35558  5.82121  5.05338  3.06207  5.76052  2.16050  3.99131  5.67408  5.93070  5.51315  5.62735  5.25037  4.96792  3.62115  5.09129  3.45687     37 - -
          2.68618  4.42225  2.77519  2.73123  3.46354  2.40513  3.72494  3.29354  2.67741  2.69355  4.24690  2.90347  2.73739  3.18146  2.89801  2.37887  2.77519  2.98518  4.58477  3.61503
          0.00766  5.27095  5.99330  0.61958  0.77255  0.48576  0.95510
     37   3.17136  5.43479  2.93397  2.56544  4.78981  0.78467  4.15356  4.25130  2.96671  3.81375  4.59365  3.38761  4.30967  3.30095  3.22302  2.98366  3.41922  3.66547  5.90813  4.61908     38 - -
          2.68618  4.42225  2.77519  2.73123  3.46354  2.40513  3.72494  3.29354  2.67741  2.69355  4.24690  2.90347  2.73739  3.18146  2.89801  2.37887  2.77519  2.98518  4.58477  3.61503
          0.00766  5.27095  5.99330  0.61958  0.77255  0.48576  0.95510
     38   2.71219  4.56581  4.22340  3.65594  3.69790  2.38221  4.35142  2.68426  3.57385  1.16669  3.16389  3.25047  3.68836  3.47725  3.83123  3.01734  3.12325  2.85152  5.14253  3.51168     39 - -
          2.68618  4.42225  2.77519  2.73123  3.46354  2.40513  3.72494  3.29354  2.67741  2.69355  4.24690  2.90347  2.73739  3.18146  2.89801  2.37887  2.77519  2.98518  4.58477  3.61503
          0.00766  5.27095  5.99330  0.61958  0.77255  0.48576  0.95510
     39   2.21988  3.43065  3.40753  2.84952  4.44605  3.54854  3.74293  3.86289  2.38573  2.93290  4.27860  2.85291  4.22801  3.19215  2.38826  1.83400  2.87164  2.44989  5.71049  4.37535     40 - -
          2.68618  4.42225  2.77519  2.73123  3.46354  2.40513  3.72494  3.29354  2.67741  2.69355  4.24690  2.90347  2.73739  3.18146  2.89801  2.37887  2.77519  2.98518  4.58477  3.61503
          0.00766  5.27095  5.99330  0.61958  0.77255  0.48576  0.95510
     40   2.19420  4.20034  3.43861  3.02124  3.54728  3.28167  4.19797  2.80394  3.04044  2.62637  3.94871  3.11554  3.89887  3.47081  3.20708  1.78810  3.04944  1.96276  5.41832  4.16313     41 - -
          2.68618  4.42225  2.77519  2.73123  3.46354  2.40513  3.72494  3.29354  2.67741  2.69355  4.24690  2.90347  2.73739  3.18146  2.89801  2.37887  2.77519  2.98518  4.58477  3.61503
          0.00766  5.27095  5.99330  0.61958  0.77255  0.48576  0.95510
     41   1.56201  4.68008  4.09829  3.52997  3.82767  2.56683  4.35277  3.06269  3.46754  2.56124  3.42621  3.87916  4.43847  3.74897  3.77719  1.75913  2.74540  2.31507  5.29690  4.07918     42 - -
          2.68618  4.42225  2.77519  2.73123  3.46354  2.40513  3.72494  3.29354  2.67741  2.69355  4.24690  2.90347  2.73739  3.18146  2.89801  2.37887  2.77519  2.98518  4.58477  3.61503
          0.00766  5.27095  5.99330  0.61958  0.77255  0.48576  0.95510
     42   2.51738  2.41876  4.65614  4.20593  4.81226  2.08791  5.06314  4.20764  4.14623  3.27463  4.76196  4.26684  0.91232  4.40366  4.42290  2.56266  3.17131  3.77161  6.22141  5.03554     43 - -
          2.68618  4.42225  2.77519  2.73123  3.46354  2.40513  3.72494  3.29354  2.67741  2.69355  4.24690  2.90347  2.73739  3.18146  2.89801  2.37887  2.77519  2.98518  4.58477  3.61503
          0.00766  5.27095  5.99330  0.61958  0.77255  0.48576  0.95510
     43   2.79121  5.21650  2.71857  2.58413  3.81487  2.02133  3.73517  4.10151  2.64999  3.15992  4.37713  2.93149  4.12617  2.84060  2.10330  2.87176  3.20828  3.72845  3.18211  2.83431     44 - -
          2.68618  4.42225  2.77519  2.73123  3.46354  2.40513  3.72494  3.29354  2.67741  2.69355  4.24690  2.90347  2.73739  3.18146  2.89801  2.37887  2.77519  2.98518  4.58477  3.61503
          0.00766  5.27095  5.99330  0.61958  0.77255  0.48576  0.95510
     44   2.93983  4.44318  4.95137  4.34151  3.53814  3.38520  4.55258  1.62130  4.14249  1.54214  3.34953  4.36031  4.58547  4.28756  4.17637  3.02488  2.43597  1.87246  5.06762  3.47165     45 - -
          2.68618  4.42225  2.77519  2.73123  3.46354  2.40513  3.72494  3.29354  2.67741  2.69355  4.24690  2.90347  2.73739  3.18146  2.89801  2.37887  2.77519  2.98518  4.58477  3.61503
          0.00766  5.27095  5.99330  0.61958  0.77255  0.48576  0.95510
     45   3.12934  4.54126  4.66125  4.09685  0.82525  3.62130  4.43632  3.01817  3.94231  2.64766  3.68050  4.23189  4.57392  3.28461  4.07418  3.52921  3.35904  2.70274  3.13545  3.70592     46 - -
          2.68618  4.42225  2.77519  2.73123  3.46354  2.40513  3.72494  3.29354  2.67741  2.69355  4.24690  2.90347  2.73739  3.18146  2.89801  2.37887  2.77519  2.98518  4.58477  3.61503
          0.02140  5.27095  4.13291  0.61958  0.77255  0.48576  0.95510
     46   2.77616  4.29915  3.45041  2.89175  4.35071  2.01754  4.06017  3.06552  2.88179  3.21958  4.20840  2.49602  4.23945  2.88316  3.16364  1.99949  2.07783  3.25234  5.64850  3.99376     47 - -
          2.68618  4.42225  2.77519  2.73123  3.46354  2.40513  3.72494  3.29354  2.67741  2.69355  4.24690  2.90347  2.73739  3.18146  2.89801  2.37887  2.77519  2.98518  4.58477  3.61503
          0.00777  5.25732  5.97966  0.61958  0.77255  0.53462  0.88163
     47   2.42406  5.39223  3.29549  2.58848  4.69302  3.55318  3.98065  4.14786  1.39324  2.61565  4.44508  3.27730  4.18179  2.59854  2.52184  2.68325  3.06916  3.07156  4.70730  4.47088     48 - -
          2.68618  4.42225  2.77519  2.73123  3.46354  2.40513  3.72494  3.29354  2.67741  2.69355  4.24690  2.90347  2.73739  3.18146  2.89801  2.37887  2.77519  2.98518  4.58477  3.61503
          0.00777  5.25732  5.97966  0.61958  0.77255  0.53462  0.88163
     48   2.96115  4.45136  5.03171  4.41869  2.00807  4.25186  4.58691  2.09254  4.20793  1.68143  2.81788  4.41043  3.35172  4.34005  4.22073  3.22690  3.31052  1.62051  5.07938  3.90488     49 - -
          2.68618  4.42225  2.77519  2.73123  3.46354  2.40513  3.72494  3.29354  2.67741  2.69355  4.24690  2.90347  2.73739  3.18146  2.89801  2.37887  2.77519  2.98518  4.58477  3.61503
          0.00777  5.25732  5.97966  0.61958  0.77255  0.53462  0.88163
     49   1.64239  4.17672  4.65454  4.06022  3.33041  3.80190  4.47850  2.59752  3.91494  2.43323  1.72039  4.20483  3.38932  3.69004  4.04455  3.31696  2.33981  2.47942  5.09368  3.90781     50 - -
          2.68618  4.42225  2.77519  2.73123  3.46354  2.40513  3.72494  3.29354  2.67741  2.69355  4.24690  2.90347  2.73739  3.18146  2.89801  2.37887  2.77519  2.98518  4.58477  3.61503
          0.00777  5.25732  5.97966  0.61958  0.77255  0.53462  0.88163
     50   2.58905  4.60464  1.94083  2.17170  4.80830  3.17197  3.47212  4.01992  2.13502  3.79182  4.51384  2.98826  4.13951  2.94724  2.06857  2.52247  3.21424  3.87599  4.71029  4.49591     51 - -
          2.68618  4.42225  2.77519  2.73123  3.46354  2.40513  3.72494  3.29354  2.67741  2.69355  4.24690  2.90347  2.73739  3.18146  2.89801  2.37887  2.77519  2.98518  4.58477  3.61503
          0.00777  5.25732  5.97966  0.61958  0.77255  0.45638  1.00395
     51   1.84436  3.46424  4.46758  3.42690  3.17599  2.83739  3.75880  2.82962  3.77728  2.14463  3.27329  4.10142  2.57478  3.99512  3.95802  2.99678  2.99598  2.39338  5.07969  2.54651     52 - -
          2.68618  4.42225  2.77519  2.73123  3.46354  2.40513  3.72494  3.29354  2.67741  2.69355  4.24690  2.90347  2.73739  3.18146  2.89801  2.37887  2.77519  2.98518  4.58477  3.61503
          0.00766  5.27095  5.99330  0.61958  0.77255  0.48576  0.95510
     52   1.90757  3.94825  5.04762  4.43343  3.08776  4.25347  4.58931  1.80949  4.21903  1.96074  3.16496  4.41704  4.61462  4.34903  4.22654  3.56594  3.31111  1.65503  2.86333  3.90380     53 - -
          2.68618  4.42225  2.77519  2.73123  3.46354  2.40513  3.72494  3.29354  2.67741  2.69355  4.24690  2.90347  2.73739  3.18146  2.89801  2.37887  2.77519  2.98518  4.58477  3.61503
          0.00766  5.27095  5.99330  0.61958  0.77255  0.48576  0.95510
     53   2.79634  4.47633  4.70754  4.11080  2.71958  4.17947  2.72443  2.27807  2.67931  1.48215  3.00925  4.23598  4.06117  4.14402  3.20067  3.26403  3.14281  2.24221  4.43742  3.90829     54 - -
          2.68618  4.42225  2.77519  2.73123  3.46354  2.40513  3.72494  3.29354  2.67741  2.69355  4.24690  2.90347  2.73739  3.18146  2.89801  2.37887  2.77519  2.98518  4.58477  3.61503
          0.00766  5.27095  5.99330  0.61958  0.77255  0.48576  0.95510
     54   2.19787  4.64982  3.09767  1.61389  4.75961  3.12338  3.52643  4.22675  2.50346  3.35379  4.48977  3.26213  4.17612  2.81716  3.02801  2.84513  3.08138  3.63425  2.23351  4.49737     55 - -
          2.68618  4.42225  2.77519  2.73123  3.46354  2.40513  3.72494  3.29354  2.67741  2.69355  4.24690  2.90347  2.73739  3.18146  2.89801  2.37887  2.77519  2.98518  4.58477  3.61503
          0.00766  5.27095  5.99330  0.61958  0.77255  0.48576  0.95510
     55   2.65178  4.50266  3.74643  3.88941  3.61992  3.78618  3.59613  1.43610  3.77385  2.49586  3.39946  4.10148  2.26147  3.99401  3.66269  3.28350  3.26893  2.29178  2.81830  3.93053     56 - -
          2.68618  4.42225  2.77519  2.73123  3.46354  2.40513  3.72494  3.29354  2.67741  2.69355  4.24690  2.90347  2.73739  3.18146  2.89801  2.37887  2.77519  2.98518  4.58477  3.61503
          0.00766  5.27095  5.99330  0.61958  0.77255  0.48576  0.95510
     56   1.77788  3.97650  5.00588  4.39135  3.24196  4.22186  4.55476  2.13592  4.17879  1.39668  2.69238  4.38055  3.59321  4.31189  4.19092  3.53270  3.28576  2.51675  3.99327  3.08044     57 - -
          2.68618  4.42225  2.77519  2.73123  3.46354  2.40513  3.72494  3.29354  2.67741  2.69355  4.24690  2.90347  2.73739  3.18146  2.89801  2.37887  2.77519  2.98518  4.58477  3.61503
          0.02996  5.27095  3.71418  0.61958  0.77255  0.48576  0.95510
     57   2.43148  3.86924  3.38582  2.83429  4.38331  3.80553  2.57049  3.63153  2.37484  3.05556  4.22483  3.34702  4.18404  2.82477  1.69333  2.59538  3.21445  2.59292  5.54968  3.96279     58 - -
          2.68618  4.42225  2.77519  2.73123  3.46354  2.40513  3.72494  3.29354  2.67741  2.69355  4.24690  2.90347  2.73739  3.18146  2.89801  2.37887  2.77519  2.98518  4.58477  3.61503
          0.00784  5.24883  5.97117  0.61958  0.77255  0.44002  1.03289
     58   2.74466  4.24990  3.51943  2.57274  3.00478  3.60691  3.46922  2.59444  2.20056  2.39358  3.73419  3.45367  4.22944  2.50294  2.42924  2.56528  3.22782  3.32319  4.18183  3.76857     59 - -
          2.68618  4.42225  2.77519  2.73123  3.46354  2.40513  3.72494  3.29354  2.67741  2.69355  4.24690  2.90347  2.73739  3.18146  2.89801  2.37887  2.77519  2.98518  4.58477  3.61503
          0.02159  5.27095  4.12124  0.61958  0.77255  0.48576  0.95510
     59   2.88468  4.56908  2.86447  2.63470  4.77963  2.43369  3.41853  3.31524  2.29369  2.93392  4.50003  2.90410  2.59236  2.12579  3.08344  2.66117  3.07436  2.99776  5.89878  4.49997     60 - -
          2.68618  4.42225  2.77519  2.73123  3.46354  2.40513  3.72494  3.29354  2.67741  2.69355  4.24690  2.90347  2.73739  3.18146  2.89801  2.37887  2.77519  2.98518  4.58477  3.61503
          0.00777  5.25713  5.97947  0.61958  0.77255  0.53528  0.88070
     60   2.40140  4.61962  3.63402  2.98699  3.03791  1.81630  4.29367  2.20130  3.43064  2.49099  3.74706  3.67156  4.39772  3.70760  2.88597  2.95674  3.24986  2.29971  4.56194  3.52441     61 - -
          2.68618  4.42225  2.77519  2.73123  3.46354  2.40513  3.72494  3.29354  2.67741  2.69355  4.24690  2.90347  2.73739  3.18146  2.89801  2.37887  2.77519  2.98518  4.58477  3.61503
          0.00777  5.25713  5.97947  0.61958  0.77255  0.53528  0.88070
     61   3.00385  5.08726  2.57553  2.73387  3.60800  3.27305  3.81944  1.86854  2.64185  2.41402  3.84841  3.42834  3.35548  3.08748  2.72310  2.52331  3.23526  2.74061  5.61231  4.30381     62 - -
          2.68618  4.42225  2.77519  2.73123  3.46354  2.40513  3.72494  3.29354  2.67741  2.69355  4.24690  2.90347  2.73739  3.18146  2.89801  2.37887  2.77519  2.98518  4.58477  3.61503
          0.07845  5.25713  2.65588  0.61958  0.77255  0.53528  0.88070
     62   2.55009  4.06111  2.56553  2.35208  4.74112  3.36583  3.21001  4.24561  2.30201  3.04650  3.99010  2.94593  3.24231  2.73438  2.00043  2.74119  2.78133  3.61513  5.73485  3.90277     63 - -
          2.68618  4.42225  2.77519  2.73123  3.46354  2.40513  3.72494  3.29354  2.67741  2.69355  4.24690  2.90347  2.73739  3.18146  2.89801  2.37887  2.77519  2.98518  4.58477  3.61503
          0.02141  5.18702  4.16083  0.61958  0.77255  0.35171  1.21566
     63   2.55591  3.54060  4.98444  4.37076  3.04225  4.21134  3.77006  2.03584  4.16090  1.33052  3.36765  4.36594  3.63633  4.29661  4.17750  3.02841  3.27676  1.91314  5.04446  3.34925     64 - -
          2.68618  4.42225  2.77519  2.73123  3.46354  2.40513  3.72494  3.29354  2.67741  2.69355  4.24690  2.90347  2.73739  3.18146  2.89801  2.37887  2.77519  2.98518  4.58477  3.61503
          0.00776  5.25904  5.98138  0.61958  0.77255  0.52862  0.89018
     64   2.80938  3.74342  4.37686  3.80700  2.38419  3.59391  4.00491  2.57169  3.10123  1.96692  3.63735  3.42735  4.45959  3.93297  2.91600  2.17792  2.90961  1.93490  5.08320  3.93085     65 - -
          2.68618  4.42225  2.77519  2.73123  3.46354  2.40513  3.72494  3.29354  2.67741  2.69355  4.24690  2.90347  2.73739  3.18146  2.89801  2.37887  2.77519  2.98518  4.58477  3.61503
          0.01844  5.25904  4.33746  0.61958  0.77255  0.52862  0.89018
     65   1.88466  4.12760  3.03322  2.74606  3.44402  3.59702  2.55859  4.08882  2.20582  3.63339  4.40869  2.87297  4.18067  2.95338  2.62439  2.80334  2.98622  3.20985  5.82087  2.71046     66 - -
          2.68618  4.42225  2.77519  2.73123  3.46354  2.40513  3.72494  3.29354  2.67741  2.69355  4.24690  2.90347  2.73739  3.18146  2.89801  2.37887  2.77519  2.98518  4.58477  3.61503
          0.00784  5.24844  5.97078  0.61958  0.77255  0.50413  0.92642
     66   5.19370  4.50613  6.05504  5.96939  2.75347  5.69103  3.74531  4.83518  5.69869  4.01266  5.35773  5.23677  5.95150  5.40246  5.51839  5.09516  5.38914  4.76372  1.47621  0.52842     67 - -
          2.68618  4.42225  2.77519  2.73123  3.46354  2.40513  3.72494  3.29354  2.67741  2.69355  4.24690  2.90347  2.73739  3.18146  2.89801  2.37887  2.77519  2.98518  4.58477  3.61503
          0.00776  5.25904  5.98138  0.61958  0.77255  0.52862  0.89018
     67   3.06060  4.07640  5.26298  4.66810  3.73542  4.54401  4.90892  2.56519  4.48038  0.94994  3.35766  4.69517  4.11840  4.61586  4.51286  3.86744  3.55722  1.36732  5.37838  4.21265     68 - -
          2.68618  4.42225  2.77519  2.73123  3.46354  2.40513  3.72494  3.29354  2.67741  2.69355  4.24690  2.90347  2.73739  3.18146  2.89801  2.37887  2.77519  2.98518  4.58477  3.61503
          0.00776  5.25904  5.98138  0.61958  0.77255  0.52862  0.89018
     68   3.87151  6.58753  0.46178  2.75380  5.85747  3.41558  3.86695  5.42869  3.74237  4.87571  5.74722  2.45867  4.68905  3.80635  4.41251  3.71247  4.17521  4.24847  7.02473  5.43987     69 - -
          2.68618  4.42225  2.77519  2.73123  3.46354  2.40513  3.72494  3.29354  2.67741  2.69355  4.24690  2.90347  2.73739  3.18146  2.89801  2.37887  2.77519  2.98518  4.58477  3.61503
          0.06706  5.25904  2.81905  0.61958  0.77255  0.52862  0.89018
     69   4.06125  6.91404  0.44099  2.69180  6.15271  4.02450  4.74311  5.79718  4.01596  5.20656  6.16850  2.00786  4.75168  3.94111  4.80913  3.84866  4.40025  5.28649  7.34716  5.65803     70 - -
          2.68618  4.42225  2.77519  2.73123  3.46354  2.40513  3.72494  3.29354  2.67741  2.69355  4.24690  2.90347  2.73739  3.18146  2.89801  2.37887  2.77519  2.98518  4.58477  3.61503
          0.03145  5.20020  3.67142  0.61958  0.77255  0.71094  0.67567
     70   2.80885  3.88022  4.81398  4.24337  1.92230  4.11738  4.43101  1.63450  4.04988  2.44549  3.22208  3.04373  4.46267  4.18567  4.07707  3.44817  2.52722  2.24580  2.96180  3.79405     71 - -
          2.68618  4.42225  2.77519  2.73123  3.46354  2.40513  3.72494  3.29354  2.67741  2.69355  4.24690  2.90347  2.73739  3.18146  2.89801  2.37887  2.77519  2.98518  4.58477  3.61503
          0.01933  5.17718  4.30496  0.61958  0.77255  0.77166  0.62035
     71   2.73947  2.32343  4.94206  4.32780  2.67772  4.16141  4.49421  1.99360  4.11607  1.58893  2.96949  3.70745  4.03752  4.25019  4.12967  3.19934  3.00008  2.20838  4.99247  3.38477     72 - -
          2.68618  4.42225  2.77519  2.73123  3.46354  2.40513  3.72494  3.29354  2.67741  2.69355  4.24690  2.90347  2.73739  3.18146  2.89801  2.37887  2.77519  2.98518  4.58477  3.61503
          0.00851  5.16636  5.88870  0.61958  0.77255  0.79851  0.59783
     72   2.48921  4.39842  4.76403  4.16108  2.27399  3.66228  4.46182  1.85205  3.70429  1.69492  3.51617  3.75188  3.70200  3.55176  4.06176  3.27575  3.22382  1.92551  5.01709  3.83624     73 - -
          2.68618  4.42225  2.77519  2.73123  3.46354  2.40513  3.72494  3.29354  2.67741  2.69355  4.24690  2.90347  2.73739  3.18146  2.89801  2.37887  2.77519  2.98518  4.58477  3.61503
          0.00851  5.16636  5.88870  0.61958  0.77255  0.79851  0.59783
     73   2.76797  4.37167  4.93385  4.32011  2.45836  3.67548  3.89739  1.81900  4.11009  1.72071  2.87931  3.87538  4.52406  4.24568  3.71408  3.31160  3.11243  1.87413  4.08383  3.28093     74 - -
          2.68618  4.42225  2.77519  2.73123  3.46354  2.40513  3.72494  3.29354  2.67741  2.69355  4.24690  2.90347  2.73739  3.18146  2.89801  2.37887  2.77519  2.98518  4.58477  3.61503
          0.02972  5.16636  3.74744  0.61958  0.77255  0.79851  0.59783
     74   1.90355  4.55926  2.71756  2.51616  3.09326  3.08414  3.70244  4.17477  2.35262  3.68136  4.43456  3.20159  3.75131  3.01868  2.09709  2.35411  2.89714  3.51934  5.83542  4.44049     75 - -
          2.68618  4.42225  2.77519  2.73123  3.46354  2.40513  3.72494  3.29354  2.67741  2.69355  4.24690  2.90347  2.73739  3.18146  2.89801  2.37887  2.77519  2.98518  4.58477  3.61503
          0.00869  5.14533  5.86768  0.61958  0.77255  0.84795  0.55913
     75   2.54837  4.56389  2.75853  2.20461  4.34534  3.26328  3.54769  4.25633  2.06016  2.97986  3.99560  2.82800  3.62342  2.79860  2.55468  2.39060  2.69878  3.56605  5.87142  3.42706     76 - -
          2.68618  4.42225  2.77519  2.73123  3.46354  2.40513  3.72494  3.29354  2.67741  2.69355  4.24690  2.90347  2.73739  3.18146  2.89801  2.37887  2.77519  2.98518  4.58477  3.61503
          0.00869  5.14533  5.86768  0.61958  0.77255  0.84795  0.55913
     76   2.43011  5.41558  3.01393  2.48768  4.74549  3.49808  3.66503  4.22099  2.56792  3.27961  4.46050  2.95086  2.22733  2.79411  3.14100  1.86694  2.16983  3.79810  5.85753  4.45569     77 - -
          2.68618  4.42225  2.77519  2.73123  3.46354  2.40513  3.72494  3.29354  2.67741  2.69355  4.24690  2.90347  2.73739  3.18146  2.89801  2.37887  2.77519  2.98518  4.58477  3.61503
          0.00869  5.14533  5.86768  0.61958  0.77255  0.84795  0.55913
     77   2.77341  3.97496  2.84733  2.48102  4.31640  2.99104  3.91188  3.41577  1.74808  3.39245  3.93264  2.82475  2.90365  2.85082  2.60089  2.50621  3.17061  3.17717  5.84014  3.96150     78 - -
          2.68618  4.42225  2.77519  2.73123  3.46354  2.40513  3.72494  3.29354  2.67741  2.69355  4.24690  2.90347  2.73739  3.18146  2.89801  2.37887  2.77519  2.98518  4.58477  3.61503
          0.00869  5.14533  5.86768  0.61958  0.77255  0.84795  0.55913
     78   2.64229  4.49967  2.85187  1.85377  4.41468  3.28237  3.41246  4.27487  2.28177  3.75070  4.00273  2.61959  3.19006  2.56721  2.93050  2.40850  2.55053  3.30882  5.87938  4.46917     79 - -
          2.68618  4.42225  2.77519  2.73123  3.46354  2.40513  3.72494  3.29354  2.67741  2.69355  4.24690  2.90347  2.73739  3.18146  2.89801  2.37887  2.77519  2.98518  4.58477  3.61503
          0.00869  5.14533  5.86768  0.61958  0.77255  0.84795  0.55913
     79   2.47782  5.43019  2.58726  1.91773  4.76729  3.71536  3.48750  3.91842  2.36146  2.41351  3.91155  2.79093  3.38522  2.73122  2.86869  2.70239  2.76076  3.20341  5.86768  4.46158     80 - -
          2.68619  4.42130  2.77521  2.73124  3.46355  2.40514  3.72495  3.29355  2.67742  2.69356  4.24691  2.90348  2.73741  3.18147  2.89802  2.37888  2.77521  2.98519  4.58478  3.61504
          0.20137  3.50839  1.88095  0.40055  1.10852  0.84795  0.55913
     80   2.25930  3.82780  2.72468  2.72994  3.44411  2.85432  3.46441  3.26787  2.75462  2.61842  2.74984  3.17969  3.78252  3.20426  3.13366  2.49539  2.94419  2.71525  5.39716  3.53037     82 - -
          2.68602  4.42232  2.77512  2.73130  3.46361  2.40520  3.72502  3.29361  2.67748  2.69345  4.24697  2.90354  2.73710  3.18153  2.89808  2.37886  2.77527  2.98525  4.58426  3.61510
          0.20952  1.68362  5.70561  0.14073  2.03042  0.58947  0.80882
     81   2.28939  5.32438  2.99084  2.39231  3.58918  3.73001  3.22275  3.27382  2.15916  3.38233  4.37789  2.96112  3.72543  2.62221  2.72455  2.74405  2.63442  2.99700  4.29719  3.05381     84 - -
          2.68618  4.42225  2.77519  2.73123  3.46354  2.40513  3.72494  3.29354  2.67741  2.69355  4.24690  2.90347  2.73739  3.18146  2.89801  2.37887  2.77519  2.98518  4.58477  3.61503
          0.00879  5.13428  5.85663  0.61958  0.77255  0.87258  0.54106
     82   2.47468  5.42110  2.66637  2.52198  3.71674  3.50475  2.57765  3.70161  2.29677  3.72223  4.46431  2.82620  4.10439  2.37343  2.80249  2.49533  2.46352  3.39694  5.85963  3.30185     85 - -
          2.68618  4.42225  2.77519  2.73123  3.46354  2.40513  3.72494  3.29354  2.67741  2.69355  4.24690  2.90347  2.73739  3.18146  2.89801  2.37887  2.77519  2.98518  4.58477  3.61503
          0.01908  5.13428  4.34216  0.61958  0.77255  0.87258  0.54106
     83   2.42294  4.81506  3.32420  2.67006  3.97688  3.87071  4.10428  2.53415  2.88773  2.26774  2.66828  3.21145  4.25415  2.94942  2.98841  2.75414  2.19861  2.63069  4.29063  4.11300     86 - -
          2.68618  4.42225  2.77519  2.73123  3.46354  2.40513  3.72494  3.29354  2.67741  2.69355  4.24690  2.90347  2.73739  3.18146  2.89801  2.37887  2.77519  2.98518  4.58477  3.61503
          0.02560  5.12408  3.94663  0.61958  0.77255  0.89457  0.52557
     84   2.63387  5.30421  2.54405  2.07894  4.70095  3.67456  3.85749  3.75909  2.29606  3.54877  4.41742  2.87422  4.05741  2.01605  2.53491  2.68458  2.45775  3.32517  4.51188  4.40285     87 - -
          2.68618  4.42225  2.77519  2.73123  3.46354  2.40513  3.72494  3.29354  2.67741  2.69355  4.24690  2.90347  2.73739  3.18146  2.89801  2.37887  2.77519  2.98518  4.58477  3.61503
          0.03349  5.10752  3.61612  0.61958  0.77255  0.92882  0.50256
     85   2.67410  5.31445  2.19980  2.21061  4.61660  3.70472  3.89687  3.63809  2.52464  2.38001  4.36666  3.04141  4.09706  2.61614  2.59006  2.76111  2.75096  3.06561  3.20349  4.39027     88 - -
          2.68618  4.42225  2.77519  2.73123  3.46354  2.40513  3.72494  3.29354  2.67741  2.69355  4.24690  2.90347  2.73739  3.18146  2.89801  2.37887  2.77519  2.98518  4.58477  3.61503
          0.02035  5.08328  4.27250  0.61958  0.77255  0.97597  0.47293
     86   2.62201  4.33978  4.91355  4.30088  2.83532  3.75663  4.47285  1.71360  4.09104  1.89967  2.86237  4.29443  4.49974  4.22588  4.10624  3.44920  2.97636  1.52567  4.96976  3.40436     89 - -
          2.68618  4.42225  2.77519  2.73123  3.46354  2.40513  3.72494  3.29354  2.67741  2.69355  4.24690  2.90347  2.73739  3.18146  2.89801  2.37887  2.77519  2.98518  4.58477  3.61503
          0.00936  5.07228  5.79463  0.61958  0.77255  0.99630  0.46084
     87   2.69473  3.76770  4.72345  3.79275  3.04070  4.09045  3.59047  2.02324  3.18381  1.76154  2.84827  4.19073  4.45603  3.12374  4.01586  3.05700  2.80319  2.02372  4.39657  3.18139     90 - -
          2.68618  4.42225  2.77519  2.73123  3.46354  2.40513  3.72494  3.29354  2.67741  2.69355  4.24690  2.90347  2.73739  3.18146  2.89801  2.37887  2.77519  2.98518  4.58477  3.61503
          0.00936  5.07228  5.79463  0.61958  0.77255  0.99630  0.46084
     88   2.21852  5.34090  2.49670  2.32564  4.71320  3.42981  3.60671  4.21014  2.38129  3.24163  3.86944  2.97949  4.05696  2.39261  2.24901  2.39479  2.67069  3.78187  4.58189  4.40821     91 - -
          2.68618  4.42225  2.77519  2.73123  3.46354  2.40513  3.72494  3.29354  2.67741  2.69355  4.24690  2.90347  2.73739  3.18146  2.89801  2.37887  2.77519  2.98518  4.58477  3.61503
          0.00936  5.07228  5.79463  0.61958  0.77255  0.99630  0.46084
     89   2.80881  4.27101  3.64113  3.07439  3.93888  3.86353  2.43497  2.69122  2.46419  1.55568  3.87556  3.52419  4.24556  2.64682  2.80546  3.09531  3.16502  2.87639  5.34143  4.08468     92 - -
          2.68618  4.42225  2.77519  2.73123  3.46354  2.40513  3.72494  3.29354  2.67741  2.69355  4.24690  2.90347  2.73739  3.18146  2.89801  2.37887  2.77519  2.98518  4.58477  3.61503
          0.00936  5.07228  5.79463  0.61958  0.77255  0.99630  0.46084
     90   2.38525  4.39414  4.49485  3.90375  3.49540  2.71041  4.36732  2.50010  3.76890  1.40681  3.11532  4.07397  4.42549  3.97394  3.91919  2.33257  2.57013  2.64608  3.64083  3.82061     93 - -
          2.68618  4.42225  2.77519  2.73123  3.46354  2.40513  3.72494  3.29354  2.67741  2.69355  4.24690  2.90347  2.73739  3.18146  2.89801  2.37887  2.77519  2.98518  4.58477  3.61503
          0.00936  5.07228  5.79463  0.61958  0.77255  0.99630  0.46084
     91   2.62065  5.41802  2.35560  2.01849  4.76352  3.27332  3.56967  4.24980  2.35087  3.48933  4.45859  2.77676  4.07332  2.06488  2.53279  2.67518  2.66041  3.51156  5.85042  4.43920     94 - -
          2.68618  4.42225  2.77519  2.73123  3.46354  2.40513  3.72494  3.29354  2.67741  2.69355  4.24690  2.90347  2.73739  3.18146  2.89801  2.37887  2.77519  2.98518  4.58477  3.61503
          0.00936  5.07228  5.79463  0.61958  0.77255  0.99630  0.46084
     92   2.44921  4.15352  2.63080  1.97777  4.74840  3.68140  3.68587  4.23156  2.44760  3.27084  4.44902  2.82050  3.68952  2.63081  2.48764  2.04207  2.98292  3.54698  5.84239  3.64574     95 - -
          2.68618  4.42225  2.77519  2.73123  3.46354  2.40513  3.72494  3.29354  2.67741  2.69355  4.24690  2.90347  2.73739  3.18146  2.89801  2.37887  2.77519  2.98518  4.58477  3.61503
          0.00936  5.07228  5.79463  0.61958  0.77255  0.99630  0.46084
     93   3.05493  4.48003  4.69067  4.09811  3.20843  4.18704  3.46420  2.84097  3.93783  0.84600  2.59537  3.53801  4.54180  4.12461  4.05429  3.48667  3.28576  2.54772  5.04984  3.84837     96 - -
          2.68618  4.42225  2.77519  2.73123  3.46354  2.40513  3.72494  3.29354  2.67741  2.69355  4.24690  2.90347  2.73739  3.18146  2.89801  2.37887  2.77519  2.98518  4.58477  3.61503
          0.00936  5.07228  5.79463  0.61958  0.77255  0.99630  0.46084
     94   3.49572  5.94277  2.39697  2.61675  5.42025  0.64515  4.44137  4.93099  3.44566  4.43791  5.27592  3.37317  4.47619  3.60961  3.62464  2.71719  3.81442  4.47225  6.60686  5.12839     97 - -
          2.68618  4.42225  2.77519  2.73123  3.46354  2.40513  3.72494  3.29354  2.67741  2.69355  4.24690  2.90347  2.73739  3.18146  2.89801  2.37887  2.77519  2.98518  4.58477  3.61503
          0.00936  5.07228  5.79463  0.61958  0.77255  0.99630  0.46084
     95   2.96664  4.32406  4.87514  4.28229  1.72793  4.12062  4.42926  2.39853  4.07531  1.89922  3.44393  4.27122  4.47394  4.20350  4.08785  3.44144  3.19704  1.75743  2.45603  3.49628     98 - -
          2.68618  4.42225  2.77519  2.73123  3.46354  2.40513  3.72494  3.29354  2.67741  2.69355  4.24690  2.90347  2.73739  3.18146  2.89801  2.37887  2.77519  2.98518  4.58477  3.61503
          0.03589  5.07228  3.54080  0.61958  0.77255  0.99630  0.46084
     96   2.91924  3.96241  3.98727  3.23879  3.24383  3.94503  4.21599  2.15490  2.78417  1.85762  3.24187  3.48448  2.48441  3.37581  2.75277  2.90153  2.87969  2.59823  5.13228  3.91654     99 - -
          2.68618  4.42225  2.77519  2.73123  3.46354  2.40513  3.72494  3.29354  2.67741  2.69355  4.24690  2.90347  2.73739  3.18146  2.89801  2.37887  2.77519  2.98518  4.58477  3.61503
          0.00961  5.04599  5.76834  0.61958  0.77255  1.04242  0.43479
     97   2.92856  4.34248  4.66328  3.48035  2.56609  4.07081  3.43140  1.62266  3.89487  2.23756  3.45990  4.15448  4.43691  4.06851  3.53181  2.88095  2.55121  2.16555  2.72298  3.77820    100 - -
          2.68618  4.42225  2.77519  2.73123  3.46354  2.40513  3.72494  3.29354  2.67741  2.69355  4.24690  2.90347  2.73739  3.18146  2.89801  2.37887  2.77519  2.98518  4.58477  3.61503
          0.00961  5.04599  5.76834  0.61958  0.77255  1.04242  0.43479
     98   2.94066  5.44464  2.97735  2.60666  4.78563  3.22539  3.66678  4.26938  1.97609  3.74722  4.48978  1.46086  4.09480  2.40661  3.12415  2.43117  2.98658  3.83380  5.87802  4.46747    101 - -
          2.68618  4.42225  2.77519  2.73123  3.46354  2.40513  3.72494  3.29354  2.67741  2.69355  4.24690  2.90347  2.73739  3.18146  2.89801  2.37887  2.77519  2.98518  4.58477  3.61503
          0.00961  5.04599  5.76834  0.61958  0.77255  1.04242  0.43479
     99   2.45524  5.12363  2.78462  2.33022  4.12788  3.70621  3.41621  3.62078  2.47756  2.86027  3.51380  3.22455  2.42115  2.87422  2.85056  2.83917  2.82110  3.12581  3.44181  3.19132    102 - -
          2.68636  4.42243  2.77528  2.73060  3.46372  2.40523  3.72512  3.29372  2.67719  2.69362  4.24708  2.90365  2.73758  3.18146  2.89802  2.37852  2.77511  2.98536  4.58495  3.61521
          0.56197  0.85147  5.76834  0.06534  2.76057  1.04242  0.43479
    100   2.76544  5.45231  3.21186  2.30166  4.80466  3.43944  3.55103  4.27517  1.09065  3.74754  4.49709  3.20097  4.12477  2.47707  2.91750  2.84608  2.98941  3.84818  5.86843  4.48181    104 - -
          2.68618  4.42225  2.77519  2.73123  3.46354  2.40513  3.72494  3.29354  2.67741  2.69355  4.24690  2.90347  2.73739  3.18146  2.89801  2.37887  2.77519  2.98518  4.58477  3.61503
          0.00961  5.04599  5.76834  0.61958  0.77255  1.04242  0.43479
    101   2.79741  3.61999  3.09253  2.76386  3.63143  3.74038  3.94641  3.71243  1.56492  3.13951  3.53650  2.88499  4.12968  2.77472  2.95585  2.94500  2.17340  3.24835  4.58040  3.63060    105 - -
          2.68618  4.42225  2.77519  2.73123  3.46354  2.40513  3.72494  3.29354  2.67741  2.69355  4.24690  2.90347  2.73739  3.18146  2.89801  2.37887  2.77519  2.98518  4.58477  3.61503
          0.03783  5.04599  3.48399  0.61958  0.77255  1.04242  0.43479
    102   2.73793  5.03916  3.32436  2.40597  3.79009  3.73374  3.45125  3.20638  2.48464  2.61338  4.11410  3.27870  4.12270  3.10331  2.68512  1.55218  2.84057  2.89436  5.55190  4.22876    106 - -
          2.68618  4.42225  2.77519  2.73123  3.46354  2.40513  3.72494  3.29354  2.67741  2.69355  4.24690  2.90347  2.73739  3.18146  2.89801  2.37887  2.77519  2.98518  4.58477  3.61503
          0.00988  5.01805  5.74039  0.61958  0.77255  1.08800  0.41082
    103   2.88464  5.29086  2.46286  2.25856  3.70042  3.26655  3.00614  3.28017  2.50342  3.40521  3.89285  2.90592  2.95416  2.60091  3.10548  2.42022  2.94285  3.02216  3.34717  4.36439    107 - -
          2.68618  4.42225  2.77519  2.73123  3.46354  2.40513  3.72494  3.29354  2.67741  2.69355  4.24690  2.90347  2.73739  3.18146  2.89801  2.37887  2.77519  2.98518  4.58477  3.61503
          0.00988  5.01805  5.74039  0.61958  0.77255  1.08800  0.41082
    104   2.90447  4.36570  3.60406  3.74016  1.87610  3.01411  4.28028  2.70138  3.62718  1.54729  3.24938  3.95633  2.72614  3.84844  3.81486  3.28199  3.02526  2.57020  4.95013  3.79639    108 - -
          2.68618  4.42225  2.77519  2.73123  3.46354  2.40513  3.72494  3.29354  2.67741  2.69355  4.24690  2.90347  2.73739  3.18146  2.89801  2.37887  2.77519  2.98518  4.58477  3.61503
          0.03125  5.01805  3.72361  0.61958  0.77255  1.08800  0.41082
    105   2.11666  4.39621  3.12735  2.43205  4.26651  3.21778  3.91089  2.88706  2.54404  3.19857  4.11145  3.24929  3.70948  3.00199  2.99704  2.49408  2.00990  2.63637  5.49849  4.21588    109 - -
          2.68618  4.42225  2.77519  2.73123  3.46354  2.40513  3.72494  3.29354  2.67741  2.69355  4.24690  2.90347  2.73739  3.18146  2.89801  2.37887  2.77519  2.98518  4.58477  3.61503
          0.01009  4.99689  5.71924  0.61958  0.77255  1.02717  0.44320
    106   2.89073  4.12142  3.04761  2.43474  3.75927  3.74331  3.64388  3.61996  2.78090  2.77547  3.70246  3.29924  1.93382  2.85411  3.23280  2.34030  2.44731  2.85775  5.52226  3.84002    110 - -
          2.68618  4.42225  2.77519  2.73123  3.46354  2.40513  3.72494  3.29354  2.67741  2.69355  4.24690  2.90347  2.73739  3.18146  2.89801  2.37887  2.77519  2.98518  4.58477  3.61503
          0.07484  5.01805  2.72579  0.61958  0.77255  1.08800  0.41082
    107   2.56494  3.96194  3.20153  2.04925  3.62947  3.66942  3.57639  3.58475  2.29692  3.22206  4.22525  3.03316  4.06060  2.76478  3.00626  1.99611  2.39459  3.00645  5.64485  4.28522    111 - -
          2.68641  4.42149  2.77549  2.73138  3.46383  2.40542  3.72457  3.29349  2.67727  2.69384  4.24664  2.90376  2.73769  3.17953  2.89785  2.37905  2.77456  2.98525  4.58506  3.61513
          0.51338  0.96515  3.88221  0.68637  0.69997  0.92627  0.50423
    108   2.74266  4.34818  4.35387  3.77911  2.47906  3.98979  4.28631  2.33697  3.65779  1.95044  3.47981  3.97702  4.34988  1.76408  3.53999  3.28702  2.97398  2.07931  4.93567  3.78185    114 - -
          2.68618  4.42225  2.77519  2.73123  3.46354  2.40513  3.72494  3.29354  2.67741  2.69355  4.24690  2.90347  2.73739  3.18146  2.89801  2.37887  2.77519  2.98518  4.58477  3.61503
          0.02840  5.00181  3.85017  0.61958  0.77255  1.11301  0.39834
    109   2.87625  5.38519  2.64732  1.58340  4.72982  3.64635  3.83499  4.21508  1.88265  3.68974  4.42641  3.00090  4.04142  2.74405  2.53570  2.57054  2.67708  3.46440  5.81741  4.40718    115 - -
          2.68618  4.42225  2.77519  2.73123  3.46354  2.40513  3.72494  3.29354  2.67741  2.69355  4.24690  2.90347  2.73739  3.18146  2.89801  2.37887  2.77519  2.98518  4.58477  3.61503
          0.02599  4.98363  3.97358  0.61958  0.77255  1.05801  0.42640
    110   3.49706  4.84160  5.07579  4.57930  1.45192  4.53767  2.40790  2.99459  4.40299  2.71059  3.97321  4.48182  4.87945  4.46788  4.43787  3.44479  3.72411  2.84217  3.64505  1.27222    116 - -
          2.68618  4.42225  2.77519  2.73123  3.46354  2.40513  3.72494  3.29354  2.67741  2.69355  4.24690  2.90347  2.73739  3.18146  2.89801  2.37887  2.77519  2.98518  4.58477  3.61503
          0.01019  4.98705  5.70940  0.61958  0.77255  1.13486  0.38782
    111   3.79056  5.07904  5.65266  5.06017  3.17675  5.06678  5.36436  2.21018  4.89971  0.54136  3.34342  5.19443  5.23963  3.90444  4.89969  4.41401  4.00481  2.39661  5.58334  4.54097    117 - -
          2.68618  4.42225  2.77519  2.73123  3.46354  2.40513  3.72494  3.29354  2.67741  2.69355  4.24690  2.90347  2.73739  3.18146  2.89801  2.37887  2.77519  2.98518  4.58477  3.61503
          0.03537  4.98705  3.57836  0.61958  0.77255  1.02814  0.44266
    112   2.91774  4.86455  4.20251  3.98436  5.19547  0.47730  5.03454  4.66264  3.96398  4.32149  5.12950  4.06215  4.40237  4.31430  3.52005  2.46818  3.43591  3.54898  6.50287  5.31638    118 - -
          2.68618  4.42225  2.77519  2.73123  3.46354  2.40513  3.72494  3.29354  2.67741  2.69355  4.24690  2.90347  2.73739  3.18146  2.89801  2.37887  2.77519  2.98518  4.58477  3.61503
          0.12745  4.98734  2.18176  0.61958  0.77255  1.13444  0.38802
    113   2.93659  4.28621  4.73378  4.16916  1.29020  4.06094  4.26108  2.37113  3.97784  1.93688  3.42303  4.16695  4.40776  4.10498  4.00880  3.38679  3.16537  2.57134  3.83769  2.56143    119 - -
          2.68628  4.42246  2.77513  2.73089  3.46375  2.40534  3.72445  3.29309  2.67752  2.69365  4.24662  2.90368  2.73761  3.18089  2.89822  2.37896  2.77525  2.98466  4.58498  3.61524
          0.92720  0.50362        *  0.05598  2.91055  0.00000        *
//
